# Supplementary material for: Genome-wide errant targeting by Hairy
Source: eLife. 2015 Aug 25;4:e06394. doi: 10.7554/eLife.06394 (PMC4547095; doi:10.7554/eLife.06394)
Supplement: Supplementary file 1. — GO analysis of down-regulated genes. DOI: http://dx.doi.org/10.7554/eLife.06394.019 [file elife06394s001.xlsx]

## Sheet: Sup_Table1.txt
GO analysis of down-regulated genes
Category	Term	Count	%	PValue	Genes	List Total	Pop Hits	Pop Total	Fold Enrichment	Bonferroni	Benjamini	FDR
GOTERM_BP_FAT	GO:0045165~cell fate commitment	44	20.4651	1.15e-29	FBGN0011674, FBGN0002732, FBGN0010389, FBGN0035626, FBGN0001981, FBGN0000490, FBGN0000492, FBGN0004863, FBGN0004647, FBGN0001077, FBGN0013725, FBGN0004644, FBGN0002973, FBGN0004009, FBGN0021776, FBGN0001235, FBGN0026319, FBGN0000463, FBGN0000577, FBGN0004666, FBGN0085432, FBGN0000633, FBGN0002932, FBGN0002573, FBGN0001168, FBGN0016977, FBGN0002631, FBGN0033483, FBGN0001085, FBGN0003507, FBGN00045…	167	232	7937	9.01373	1.39e-26	1.39e-26	1.86e-26
GOTERM_BP_FAT	GO:0007389~pattern specification process	54	25.1163	2.67e-25	FBGN0034013, FBGN0001077, FBGN0004009, FBGN0001235, FBGN0003430, FBGN0085432, FBGN0000659, FBGN0004569, FBGN0001168, FBGN0004893, FBGN0004892, FBGN0023214, FBGN0020251, FBGN0003326, FBGN0014388, FBGN0003944, FBGN0003892, FBGN0040071, FBGN0003896, FBGN0002735, FBGN0014143, FBGN0003866, FBGN0044028, FBGN0000490, FBGN0000395, FBGN0000492, FBGN0003145, FBGN0004647, FBGN0013725, FBGN0003002, FBGN00108…	167	480	7937	5.34678	3.24e-22	1.62e-22	4.32e-22
GOTERM_BP_FAT	GO:0003002~regionalization	52	24.186	1.22e-24	FBGN0034013, FBGN0001077, FBGN0004009, FBGN0001235, FBGN0003430, FBGN0085432, FBGN0000659, FBGN0004569, FBGN0001168, FBGN0004893, FBGN0004892, FBGN0020251, FBGN0014388, FBGN0003944, FBGN0003892, FBGN0040071, FBGN0003896, FBGN0014143, FBGN0003866, FBGN0002735, FBGN0044028, FBGN0000490, FBGN0000395, FBGN0000492, FBGN0003145, FBGN0004647, FBGN0013725, FBGN0003002, FBGN0010825, FBGN0004644, FBGN00217…	167	454	7937	5.44361	1.48e-21	4.94e-22	1.98e-21
GOTERM_BP_FAT	GO:0007444~imaginal disc development	48	22.3256	6.6e-23	FBGN0002735, FBGN0003866, FBGN0044028, FBGN0001981, FBGN0000490, FBGN0000395, FBGN0000492, FBGN0011300, FBGN0004647, FBGN0004863, FBGN0003002, FBGN0010825, FBGN0004644, FBGN0004009, FBGN0001235, FBGN0026319, FBGN0000463, FBGN0000577, FBGN0004666, FBGN0085432, FBGN0041184, FBGN0013263, FBGN0002931, FBGN0002932, FBGN0004569, FBGN0016977, FBGN0004893, FBGN0004892, FBGN0039286, FBGN0001085, FBGN00392…	167	412	7937	5.53712	7.99e-20	2e-20	1.07e-19
GOTERM_MF_FAT	GO:0030528~transcription regulator activity	55	25.5814	1.7e-21	FBGN0001981, FBGN0004863, FBGN0001077, FBGN0001235, FBGN0004666, FBGN0003430, FBGN0085432, FBGN0000659, FBGN0001168, FBGN0035954, FBGN0004893, FBGN0004892, FBGN0035956, FBGN0014343, FBGN0004595, FBGN0000289, FBGN0003944, FBGN0001323, FBGN0003896, FBGN0002734, FBGN0002733, FBGN0028996, FBGN0002735, FBGN0014143, FBGN0003866, FBGN0004880, FBGN0000490, FBGN0000492, FBGN0003145, FBGN0029123, FBGN00046…	149	682	7918	4.28556	4.24e-19	4.24e-19	2.21e-18
GOTERM_BP_FAT	GO:0048737~imaginal disc-derived appendage development	37	17.2093	2.54e-21	FBGN0003866, FBGN0000490, FBGN0000395, FBGN0000492, FBGN0011300, FBGN0004863, FBGN0004647, FBGN0010825, FBGN0004644, FBGN0004009, FBGN0001235, FBGN0000463, FBGN0085432, FBGN0041184, FBGN0013263, FBGN0002931, FBGN0002932, FBGN0004569, FBGN0016977, FBGN0004893, FBGN0004892, FBGN0039286, FBGN0001085, FBGN0039283, FBGN0014343, FBGN0004635, FBGN0000289, FBGN0015380, FBGN0003326, FBGN0011760, FBGN00029…	167	243	7937	7.23661	3.08e-18	6.16e-19	4.12e-18
GOTERM_BP_FAT	GO:0048736~appendage development	37	17.2093	3.89e-21	FBGN0003866, FBGN0000490, FBGN0000395, FBGN0000492, FBGN0011300, FBGN0004863, FBGN0004647, FBGN0010825, FBGN0004644, FBGN0004009, FBGN0001235, FBGN0000463, FBGN0085432, FBGN0041184, FBGN0013263, FBGN0002931, FBGN0002932, FBGN0004569, FBGN0016977, FBGN0004893, FBGN0004892, FBGN0039286, FBGN0001085, FBGN0039283, FBGN0014343, FBGN0004635, FBGN0000289, FBGN0015380, FBGN0003326, FBGN0011760, FBGN00029…	167	246	7937	7.14836	4.71e-18	7.86e-19	6.3e-18
GOTERM_MF_FAT	GO:0003700~transcription factor activity	42	19.5349	1.32e-20	FBGN0002734, FBGN0002733, FBGN0028996, FBGN0002735, FBGN0014143, FBGN0004880, FBGN0000492, FBGN0003145, FBGN0029123, FBGN0004863, FBGN0030505, FBGN0001077, FBGN0003002, FBGN0001235, FBGN0028789, FBGN0000577, FBGN0004666, FBGN0003430, FBGN0000659, FBGN0003254, FBGN0002931, FBGN0002573, FBGN0035954, FBGN0002631, FBGN0039286, FBGN0039283, FBGN0035956, FBGN0003507, FBGN0000459, FBGN0014343, FBGN00045…	149	389	7918	5.73758	3.29e-18	1.64e-18	1.72e-17
GOTERM_BP_FAT	GO:0035114~imaginal disc-derived appendage morphogenesis	36	16.7442	1.46e-20	FBGN0003866, FBGN0000490, FBGN0000395, FBGN0000492, FBGN0011300, FBGN0004863, FBGN0004647, FBGN0010825, FBGN0004644, FBGN0004009, FBGN0001235, FBGN0000463, FBGN0085432, FBGN0041184, FBGN0013263, FBGN0002931, FBGN0002932, FBGN0004569, FBGN0016977, FBGN0004893, FBGN0004892, FBGN0039286, FBGN0001085, FBGN0039283, FBGN0014343, FBGN0004635, FBGN0000289, FBGN0003326, FBGN0011760, FBGN0002985, FBGN00039…	167	239	7937	7.15887	1.76e-17	2.52e-18	2.35e-17
GOTERM_BP_FAT	GO:0035107~appendage morphogenesis	36	16.7442	2.21e-20	FBGN0003866, FBGN0000490, FBGN0000395, FBGN0000492, FBGN0011300, FBGN0004863, FBGN0004647, FBGN0010825, FBGN0004644, FBGN0004009, FBGN0001235, FBGN0000463, FBGN0085432, FBGN0041184, FBGN0013263, FBGN0002931, FBGN0002932, FBGN0004569, FBGN0016977, FBGN0004893, FBGN0004892, FBGN0039286, FBGN0001085, FBGN0039283, FBGN0014343, FBGN0004635, FBGN0000289, FBGN0003326, FBGN0011760, FBGN0002985, FBGN00039…	167	242	7937	7.07012	2.68e-17	3.35e-18	3.58e-17
GOTERM_BP_FAT	GO:0007423~sensory organ development	45	20.9302	2.45e-20	FBGN0011674, FBGN0002732, FBGN0002734, FBGN0002733, FBGN0002735, FBGN0003866, FBGN0000490, FBGN0004647, FBGN0013725, FBGN0010825, FBGN0004644, FBGN0002973, FBGN0004009, FBGN0026319, FBGN0001235, FBGN0000463, FBGN0040505, FBGN0002932, FBGN0002573, FBGN0004569, FBGN0001168, FBGN0016977, FBGN0002631, FBGN0039286, FBGN0001085, FBGN0039283, FBGN0023214, FBGN0014343, FBGN0004595, FBGN0003326, FBGN00117…	167	410	7937	5.21637	2.97e-17	3.3e-18	3.97e-17
GOTERM_BP_FAT	GO:0048569~post-embryonic organ development	39	18.1395	3.34e-20	FBGN0010389, FBGN0003866, FBGN0001981, FBGN0000490, FBGN0000395, FBGN0000492, FBGN0011300, FBGN0004863, FBGN0004647, FBGN0003002, FBGN0010825, FBGN0004644, FBGN0004009, FBGN0026319, FBGN0001235, FBGN0000463, FBGN0085432, FBGN0041184, FBGN0013263, FBGN0002931, FBGN0002932, FBGN0004569, FBGN0016977, FBGN0004893, FBGN0004892, FBGN0001085, FBGN0003507, FBGN0014343, FBGN0004635, FBGN0000289, FBGN00033…	167	297	7937	6.24091	4.04e-17	4.04e-18	5.4e-17
GOTERM_BP_FAT	GO:0045449~regulation of transcription	60	27.907	2.62e-19	FBGN0001981, FBGN0004863, FBGN0001077, FBGN0004861, FBGN0004009, FBGN0001235, FBGN0004666, FBGN0003430, FBGN0085432, FBGN0000659, FBGN0001168, FBGN0035954, FBGN0004893, FBGN0004892, FBGN0035956, FBGN0023214, FBGN0014343, FBGN0084688, FBGN0004595, FBGN0003944, FBGN0001323, FBGN0040071, FBGN0003896, FBGN0026160, FBGN0002734, FBGN0002733, FBGN0028996, FBGN0002735, FBGN0014143, FBGN0003866, FBGN00356…	167	799	7937	3.56898	3.17e-16	2.88e-17	4.24e-16
GOTERM_BP_FAT	GO:0035220~wing disc development	37	17.2093	3.65e-19	FBGN0002735, FBGN0003866, FBGN0044028, FBGN0001981, FBGN0000490, FBGN0000395, FBGN0000492, FBGN0011300, FBGN0004647, FBGN0010825, FBGN0004644, FBGN0004009, FBGN0001235, FBGN0000463, FBGN0000577, FBGN0085432, FBGN0041184, FBGN0013263, FBGN0002931, FBGN0002932, FBGN0004569, FBGN0016977, FBGN0004893, FBGN0001085, FBGN0010651, FBGN0014343, FBGN0004635, FBGN0000289, FBGN0003326, FBGN0011760, FBGN00869…	167	281	7937	6.258	4.42e-16	3.69e-17	5.91e-16
GOTERM_BP_FAT	GO:0048563~post-embryonic organ morphogenesis	37	17.2093	5.22e-19	FBGN0003866, FBGN0001981, FBGN0000490, FBGN0000395, FBGN0000492, FBGN0011300, FBGN0004863, FBGN0004647, FBGN0003002, FBGN0010825, FBGN0004644, FBGN0004009, FBGN0026319, FBGN0001235, FBGN0000463, FBGN0085432, FBGN0041184, FBGN0013263, FBGN0002931, FBGN0002932, FBGN0004569, FBGN0016977, FBGN0004893, FBGN0004892, FBGN0001085, FBGN0014343, FBGN0004635, FBGN0000289, FBGN0003326, FBGN0011760, FBGN00029…	167	284	7937	6.19189	6.32e-16	4.86e-17	8.45e-16
GOTERM_BP_FAT	GO:0007560~imaginal disc morphogenesis	37	17.2093	5.22e-19	FBGN0003866, FBGN0001981, FBGN0000490, FBGN0000395, FBGN0000492, FBGN0011300, FBGN0004863, FBGN0004647, FBGN0003002, FBGN0010825, FBGN0004644, FBGN0004009, FBGN0026319, FBGN0001235, FBGN0000463, FBGN0085432, FBGN0041184, FBGN0013263, FBGN0002931, FBGN0002932, FBGN0004569, FBGN0016977, FBGN0004893, FBGN0004892, FBGN0001085, FBGN0014343, FBGN0004635, FBGN0000289, FBGN0003326, FBGN0011760, FBGN00029…	167	284	7937	6.19189	6.32e-16	4.86e-17	8.45e-16
GOTERM_BP_FAT	GO:0001709~cell fate determination	27	12.5581	5.54e-19	FBGN0011674, FBGN0010389, FBGN0001981, FBGN0000490, FBGN0000492, FBGN0004647, FBGN0013725, FBGN0021776, FBGN0002973, FBGN0004009, FBGN0026319, FBGN0000577, FBGN0085432, FBGN0000633, FBGN0002573, FBGN0002932, FBGN0016977, FBGN0033483, FBGN0001085, FBGN0003507, FBGN0004635, FBGN0004595, FBGN0003963, FBGN0005672, FBGN0000216, FBGN0003117, FBGN0001323	167	129	7937	9.9475	6.71e-16	4.79e-17	8.97e-16
GOTERM_BP_FAT	GO:0006928~cell motion	38	17.6744	7.06e-19	FBGN0010389, FBGN0032821, FBGN0052227, FBGN0001981, FBGN0000490, FBGN0034013, FBGN0011300, FBGN0029123, FBGN0004647, FBGN0001077, FBGN0003002, FBGN0004644, FBGN0002973, FBGN0000463, FBGN0000577, FBGN0040505, FBGN0016059, FBGN0003254, FBGN0004569, FBGN0005630, FBGN0016977, FBGN0032006, FBGN0003507, FBGN0011592, FBGN0020251, FBGN0015773, FBGN0015380, FBGN0000015, FBGN0002543, FBGN0086901, FBGN00202…	167	305	7937	5.92139	8.55e-16	5.7e-17	1.14e-15
GOTERM_BP_FAT	GO:0035120~post-embryonic appendage morphogenesis	33	15.3488	3.31e-18	FBGN0003866, FBGN0000490, FBGN0000395, FBGN0000492, FBGN0011300, FBGN0004647, FBGN0010825, FBGN0004644, FBGN0004009, FBGN0001235, FBGN0000463, FBGN0085432, FBGN0041184, FBGN0013263, FBGN0002931, FBGN0002932, FBGN0004569, FBGN0004893, FBGN0016977, FBGN0004892, FBGN0001085, FBGN0014343, FBGN0004635, FBGN0000289, FBGN0003326, FBGN0011760, FBGN0002985, FBGN0003944, FBGN0086901, FBGN0005672, FBGN00011…	167	229	7937	6.84886	4e-15	2.5e-16	5.35e-15
GOTERM_BP_FAT	GO:0007507~heart development	21	9.76744	3.69e-18	FBGN0035954, FBGN0010389, FBGN0035956, FBGN0001085, FBGN0000490, FBGN0003507, FBGN0020251, FBGN0004644, FBGN0002973, FBGN0004009, FBGN0000015, FBGN0002543, FBGN0028789, FBGN0003944, FBGN0003963, FBGN0003430, FBGN0085432, FBGN0000633, FBGN0020299, FBGN0003117, FBGN0003118	167	69	7937	14.4647	4.47e-15	2.63e-16	5.98e-15
GOTERM_BP_FAT	GO:0009791~post-embryonic development	43	20	1.02e-17	FBGN0010389, FBGN0003866, FBGN0001981, FBGN0004959, FBGN0000490, FBGN0000395, FBGN0000492, FBGN0011300, FBGN0004863, FBGN0004647, FBGN0004861, FBGN0000449, FBGN0003002, FBGN0010825, FBGN0004644, FBGN0004009, FBGN0026319, FBGN0001235, FBGN0000463, FBGN0085432, FBGN0041184, FBGN0013263, FBGN0002931, FBGN0002932, FBGN0004569, FBGN0016977, FBGN0004893, FBGN0004892, FBGN0001085, FBGN0003507, FBGN00143…	167	434	7937	4.70889	1.24e-14	6.88e-16	1.66e-14
GOTERM_MF_FAT	GO:0003677~DNA binding	55	25.5814	1.44e-17	FBGN0001981, FBGN0004863, FBGN0001077, FBGN0004861, FBGN0001235, FBGN0004666, FBGN0003430, FBGN0085432, FBGN0000659, FBGN0001168, FBGN0035954, FBGN0004892, FBGN0035956, FBGN0014343, FBGN0023214, FBGN0004595, FBGN0000289, FBGN0003944, FBGN0001323, FBGN0003896, FBGN0002734, FBGN0002733, FBGN0028996, FBGN0002735, FBGN0014143, FBGN0003866, FBGN0035626, FBGN0004880, FBGN0000492, FBGN0003145, FBGN00291…	149	830	7918	3.52139	3.58e-15	1.19e-15	1.87e-14
GOTERM_BP_FAT	GO:0006355~regulation of transcription, DNA-dependent	50	23.2558	2.85e-17	FBGN0001981, FBGN0004863, FBGN0001077, FBGN0004861, FBGN0004009, FBGN0001235, FBGN0004666, FBGN0003430, FBGN0085432, FBGN0000659, FBGN0001168, FBGN0035954, FBGN0004893, FBGN0004892, FBGN0035956, FBGN0014343, FBGN0023214, FBGN0004595, FBGN0003944, FBGN0001323, FBGN0040071, FBGN0003896, FBGN0026160, FBGN0002734, FBGN0002733, FBGN0028996, FBGN0014143, FBGN0003866, FBGN0002735, FBGN0035626, FBGN00004…	167	612	7937	3.88292	3.45e-14	1.82e-15	4.61e-14
GOTERM_BP_FAT	GO:0048729~tissue morphogenesis	33	15.3488	3.23e-17	FBGN0010389, FBGN0003866, FBGN0001981, FBGN0000490, FBGN0004863, FBGN0004647, FBGN0004861, FBGN0000449, FBGN0004644, FBGN0004009, FBGN0026319, FBGN0000463, FBGN0027108, FBGN0003430, FBGN0085432, FBGN0000633, FBGN0003254, FBGN0004569, FBGN0001085, FBGN0003507, FBGN0014343, FBGN0020251, FBGN0003486, FBGN0003326, FBGN0014388, FBGN0003944, FBGN0086901, FBGN0003963, FBGN0020299, FBGN0003117, FBGN00104…	167	247	7937	6.34975	3.91e-14	1.95e-15	5.22e-14
GOTERM_BP_FAT	GO:0030182~neuron differentiation	41	19.0698	4.97e-17	FBGN0032821, FBGN0052227, FBGN0004880, FBGN0014163, FBGN0034013, FBGN0011300, FBGN0029123, FBGN0004647, FBGN0013725, FBGN0004861, FBGN0004644, FBGN0001235, FBGN0000463, FBGN0000577, FBGN0004666, FBGN0040505, FBGN0016059, FBGN0002573, FBGN0004569, FBGN0001168, FBGN0005630, FBGN0016977, FBGN0001085, FBGN0011592, FBGN0023214, FBGN0004595, FBGN0004635, FBGN0015773, FBGN0003326, FBGN0015380, FBGN00025…	167	409	7937	4.76431	6.02e-14	2.87e-15	8.05e-14
GOTERM_BP_FAT	GO:0002165~instar larval or pupal development	41	19.0698	1.07e-16	FBGN0003866, FBGN0001981, FBGN0004959, FBGN0000490, FBGN0000395, FBGN0000492, FBGN0011300, FBGN0004863, FBGN0004647, FBGN0000449, FBGN0004861, FBGN0003002, FBGN0010825, FBGN0004644, FBGN0004009, FBGN0026319, FBGN0001235, FBGN0000463, FBGN0085432, FBGN0041184, FBGN0013263, FBGN0002931, FBGN0002932, FBGN0004569, FBGN0016977, FBGN0004893, FBGN0004892, FBGN0001085, FBGN0014343, FBGN0004635, FBGN00002…	167	418	7937	4.66173	1.34e-13	6.11e-15	1.78e-13
GOTERM_BP_FAT	GO:0035282~segmentation	33	15.3488	1.48e-16	FBGN0014143, FBGN0003866, FBGN0000490, FBGN0003145, FBGN0004647, FBGN0001077, FBGN0003002, FBGN0010825, FBGN0004644, FBGN0004009, FBGN0021776, FBGN0001235, FBGN0000463, FBGN0000577, FBGN0003430, FBGN0085432, FBGN0001168, FBGN0016977, FBGN0004893, FBGN0004892, FBGN0039286, FBGN0004449, FBGN0039283, FBGN0020251, FBGN0000015, FBGN0014388, FBGN0002985, FBGN0003944, FBGN0003963, FBGN0003892, FBGN00031…	167	260	7937	6.03227	1.34e-13	5.88e-15	1.78e-13
GOTERM_BP_FAT	GO:0048707~instar larval or pupal morphogenesis	37	17.2093	4.82e-16	FBGN0003866, FBGN0001981, FBGN0000490, FBGN0000395, FBGN0000492, FBGN0011300, FBGN0004863, FBGN0004647, FBGN0003002, FBGN0010825, FBGN0004644, FBGN0004009, FBGN0026319, FBGN0001235, FBGN0000463, FBGN0085432, FBGN0041184, FBGN0013263, FBGN0002931, FBGN0002932, FBGN0004569, FBGN0016977, FBGN0004893, FBGN0004892, FBGN0001085, FBGN0014343, FBGN0004635, FBGN0000289, FBGN0003326, FBGN0011760, FBGN00029…	167	347	7937	5.06771	5.38e-13	2.24e-14	7.22e-13
GOTERM_BP_FAT	GO:0009886~post-embryonic morphogenesis	37	17.2093	7.51e-16	FBGN0003866, FBGN0001981, FBGN0000490, FBGN0000395, FBGN0000492, FBGN0011300, FBGN0004863, FBGN0004647, FBGN0003002, FBGN0010825, FBGN0004644, FBGN0004009, FBGN0026319, FBGN0001235, FBGN0000463, FBGN0085432, FBGN0041184, FBGN0013263, FBGN0002931, FBGN0002932, FBGN0004569, FBGN0016977, FBGN0004893, FBGN0004892, FBGN0001085, FBGN0014343, FBGN0004635, FBGN0000289, FBGN0003326, FBGN0011760, FBGN00029…	167	353	7937	4.98158	9.41e-13	3.76e-14	1.25e-12
GOTERM_BP_FAT	GO:0007552~metamorphosis	37	17.2093	1.64e-15	FBGN0003866, FBGN0001981, FBGN0000490, FBGN0000395, FBGN0000492, FBGN0011300, FBGN0004863, FBGN0004647, FBGN0003002, FBGN0010825, FBGN0004644, FBGN0004009, FBGN0026319, FBGN0001235, FBGN0000463, FBGN0085432, FBGN0041184, FBGN0013263, FBGN0002931, FBGN0002932, FBGN0004569, FBGN0016977, FBGN0004893, FBGN0004892, FBGN0001085, FBGN0014343, FBGN0004635, FBGN0000289, FBGN0003326, FBGN0011760, FBGN00029…	167	362	7937	4.85773	2.02e-12	7.76e-14	2.7e-12
GOTERM_BP_FAT	GO:0051252~regulation of RNA metabolic process	50	23.2558	2.25e-15	FBGN0001981, FBGN0004863, FBGN0001077, FBGN0004861, FBGN0004009, FBGN0001235, FBGN0004666, FBGN0003430, FBGN0085432, FBGN0000659, FBGN0001168, FBGN0035954, FBGN0004893, FBGN0004892, FBGN0035956, FBGN0014343, FBGN0023214, FBGN0004595, FBGN0003944, FBGN0001323, FBGN0040071, FBGN0003896, FBGN0026160, FBGN0002734, FBGN0002733, FBGN0028996, FBGN0014143, FBGN0003866, FBGN0002735, FBGN0035626, FBGN00004…	167	678	7937	3.50494	2.69e-12	9.96e-14	3.6e-12
GOTERM_BP_FAT	GO:0048666~neuron development	36	16.7442	2.88e-15	FBGN0032821, FBGN0052227, FBGN0004880, FBGN0014163, FBGN0011300, FBGN0034013, FBGN0029123, FBGN0004647, FBGN0013725, FBGN0004861, FBGN0004644, FBGN0000577, FBGN0004666, FBGN0040505, FBGN0016059, FBGN0002573, FBGN0004569, FBGN0005630, FBGN0016977, FBGN0001085, FBGN0011592, FBGN0023214, FBGN0004595, FBGN0004635, FBGN0015773, FBGN0015380, FBGN0002543, FBGN0005672, FBGN0025936, FBGN0005619, FBGN00056…	167	347	7937	4.93075	3.5e-12	1.25e-13	4.67e-12
GOTERM_BP_FAT	GO:0009880~embryonic pattern specification	30	13.9535	3.05e-15	FBGN0014143, FBGN0003866, FBGN0000490, FBGN0003145, FBGN0004647, FBGN0001077, FBGN0003002, FBGN0004644, FBGN0021776, FBGN0004009, FBGN0001235, FBGN0000463, FBGN0000577, FBGN0003430, FBGN0085432, FBGN0001168, FBGN0004893, FBGN0004892, FBGN0004449, FBGN0023214, FBGN0020251, FBGN0000015, FBGN0014388, FBGN0002985, FBGN0003944, FBGN0003963, FBGN0003892, FBGN0003117, FBGN0003896, FBGN0003118	167	231	7937	6.17233	3.76e-12	1.3e-13	5.03e-12
GOTERM_BP_FAT	GO:0001708~cell fate specification	18	8.37209	4.06e-15	FBGN0002732, FBGN0035626, FBGN0001981, FBGN0000490, FBGN0004647, FBGN0004863, FBGN0004635, FBGN0004595, FBGN0001077, FBGN0004644, FBGN0003326, FBGN0002973, FBGN0004009, FBGN0002543, FBGN0003944, FBGN0000463, FBGN0000216, FBGN0003896	167	62	7937	13.7981	4.97e-12	1.66e-13	6.65e-12
GOTERM_BP_FAT	GO:0001654~eye development	35	16.2791	4.9e-15	FBGN0002734, FBGN0002733, FBGN0002735, FBGN0003866, FBGN0000490, FBGN0004647, FBGN0013725, FBGN0010825, FBGN0004644, FBGN0004009, FBGN0026319, FBGN0001235, FBGN0000463, FBGN0040505, FBGN0002573, FBGN0002932, FBGN0004569, FBGN0001168, FBGN0002631, FBGN0039286, FBGN0001085, FBGN0039283, FBGN0014343, FBGN0004595, FBGN0003326, FBGN0014388, FBGN0003963, FBGN0005672, FBGN0025360, FBGN0005619, FBGN00132…	167	332	7937	5.01037	5.92e-12	1.91e-13	7.9e-12
GOTERM_BP_FAT	GO:0007476~imaginal disc-derived wing morphogenesis	29	13.4884	5.46e-15	FBGN0003866, FBGN0000490, FBGN0000395, FBGN0000492, FBGN0011300, FBGN0004647, FBGN0010825, FBGN0004644, FBGN0004009, FBGN0001235, FBGN0000463, FBGN0085432, FBGN0041184, FBGN0013263, FBGN0002931, FBGN0002932, FBGN0004569, FBGN0016977, FBGN0001085, FBGN0014343, FBGN0004635, FBGN0000289, FBGN0003326, FBGN0011760, FBGN0086901, FBGN0005672, FBGN0001123, FBGN0003892, FBGN0003118	167	218	7937	6.32239	6.59e-12	2.06e-13	8.8e-12
GOTERM_BP_FAT	GO:0007350~blastoderm segmentation	29	13.4884	5.46e-15	FBGN0014143, FBGN0003866, FBGN0000490, FBGN0003145, FBGN0004647, FBGN0001077, FBGN0003002, FBGN0004644, FBGN0021776, FBGN0004009, FBGN0001235, FBGN0000463, FBGN0000577, FBGN0003430, FBGN0085432, FBGN0001168, FBGN0004893, FBGN0004892, FBGN0004449, FBGN0020251, FBGN0000015, FBGN0014388, FBGN0002985, FBGN0003944, FBGN0003963, FBGN0003892, FBGN0003117, FBGN0003896, FBGN0003118	167	218	7937	6.32239	6.59e-12	2.06e-13	8.8e-12
GOTERM_BP_FAT	GO:0007472~wing disc morphogenesis	29	13.4884	6.85e-15	FBGN0003866, FBGN0000490, FBGN0000395, FBGN0000492, FBGN0011300, FBGN0004647, FBGN0010825, FBGN0004644, FBGN0004009, FBGN0001235, FBGN0000463, FBGN0085432, FBGN0041184, FBGN0013263, FBGN0002931, FBGN0002932, FBGN0004569, FBGN0016977, FBGN0001085, FBGN0014343, FBGN0004635, FBGN0000289, FBGN0003326, FBGN0011760, FBGN0086901, FBGN0005672, FBGN0001123, FBGN0003892, FBGN0003118	167	220	7937	6.26492	8.34e-12	2.53e-13	1.11e-11
GOTERM_BP_FAT	GO:0048645~organ formation	15	6.97674	2.56e-14	FBGN0001085, FBGN0011592, FBGN0034013, FBGN0004647, FBGN0004635, FBGN0013725, FBGN0002973, FBGN0001235, FBGN0003944, FBGN0002543, FBGN0000659, FBGN0005672, FBGN0000216, FBGN0002932, FBGN0002573	167	40	7937	17.8226	3.11e-11	9.13e-13	4.15e-11
GOTERM_BP_FAT	GO:0000902~cell morphogenesis	39	18.1395	2.87e-14	FBGN0032821, FBGN0052227, FBGN0004880, FBGN0014163, FBGN0034013, FBGN0011300, FBGN0029123, FBGN0004647, FBGN0004861, FBGN0004644, FBGN0004009, FBGN0000463, FBGN0000577, FBGN0004666, FBGN0040505, FBGN0000633, FBGN0016059, FBGN0002573, FBGN0004569, FBGN0001168, FBGN0005630, FBGN0016977, FBGN0001085, FBGN0011592, FBGN0014343, FBGN0004595, FBGN0004635, FBGN0015773, FBGN0003326, FBGN0015380, FBGN00143…	167	442	7937	4.19355	3.48e-11	9.95e-13	4.65e-11
GOTERM_BP_FAT	GO:0007409~axonogenesis	27	12.5581	3.31e-14	FBGN0052227, FBGN0032821, FBGN0014163, FBGN0029123, FBGN0011300, FBGN0034013, FBGN0004647, FBGN0004644, FBGN0000577, FBGN0004666, FBGN0040505, FBGN0016059, FBGN0004569, FBGN0005630, FBGN0016977, FBGN0001085, FBGN0011592, FBGN0004635, FBGN0004595, FBGN0015773, FBGN0015380, FBGN0002543, FBGN0025936, FBGN0005636, FBGN0003892, FBGN0010105, FBGN0003896	167	198	7937	6.48095	4.01e-11	1.11e-12	5.35e-11
GOTERM_BP_FAT	GO:0035051~cardiac cell differentiation	12	5.5814	3.44e-14	FBGN0002973, FBGN0004009, FBGN0035954, FBGN0002543, FBGN0010389, FBGN0003944, FBGN0028789, FBGN0000633, FBGN0035956, FBGN0000490, FBGN0003117, FBGN0003118	167	20	7937	28.5162	4.15e-11	1.12e-12	5.55e-11
GOTERM_BP_FAT	GO:0048565~gut development	18	8.37209	7.9e-14	FBGN0004893, FBGN0003866, FBGN0000490, FBGN0003507, FBGN0004647, FBGN0003002, FBGN0000449, FBGN0003486, FBGN0004644, FBGN0004009, FBGN0000015, FBGN0027108, FBGN0003944, FBGN0086901, FBGN0000633, FBGN0040505, FBGN0000659, FBGN0003254	167	73	7937	11.719	9.57e-11	2.52e-12	1.28e-10
GOTERM_BP_FAT	GO:0000904~cell morphogenesis involved in differentiation	32	14.8837	9.58e-14	FBGN0032821, FBGN0052227, FBGN0004880, FBGN0014163, FBGN0029123, FBGN0011300, FBGN0034013, FBGN0004647, FBGN0004861, FBGN0004644, FBGN0000577, FBGN0000463, FBGN0004666, FBGN0040505, FBGN0016059, FBGN0002573, FBGN0004569, FBGN0005630, FBGN0016977, FBGN0001085, FBGN0011592, FBGN0004595, FBGN0004635, FBGN0015773, FBGN0015380, FBGN0002543, FBGN0025936, FBGN0005636, FBGN0003892, FBGN0010105, FBGN00026…	167	303	7937	5.01935	1.16e-10	2.98e-12	1.55e-10
GOTERM_BP_FAT	GO:0048859~formation of anatomical boundary	15	6.97674	1.18e-13	FBGN0001085, FBGN0011592, FBGN0014343, FBGN0034013, FBGN0004647, FBGN0004635, FBGN0013725, FBGN0002973, FBGN0001235, FBGN0002543, FBGN0000659, FBGN0005672, FBGN0000216, FBGN0002932, FBGN0002573	167	44	7937	16.2024	1.43e-10	3.57e-12	1.91e-10
GOTERM_BP_FAT	GO:0048749~compound eye development	32	14.8837	1.5e-13	FBGN0002734, FBGN0002733, FBGN0002735, FBGN0003866, FBGN0000490, FBGN0004647, FBGN0013725, FBGN0004644, FBGN0004009, FBGN0001235, FBGN0000463, FBGN0040505, FBGN0002573, FBGN0002932, FBGN0004569, FBGN0001168, FBGN0002631, FBGN0039286, FBGN0001085, FBGN0039283, FBGN0014343, FBGN0004595, FBGN0003326, FBGN0014388, FBGN0003963, FBGN0005672, FBGN0025360, FBGN0005619, FBGN0013272, FBGN0000542, FBGN00026…	167	308	7937	4.93786	1.82e-10	4.43e-12	2.43e-10
GOTERM_BP_FAT	GO:0048732~gland development	24	11.1628	2.4e-13	FBGN0001168, FBGN0010389, FBGN0032006, FBGN0003866, FBGN0001085, FBGN0000490, FBGN0003507, FBGN0011592, FBGN0034013, FBGN0004647, FBGN0004635, FBGN0015380, FBGN0004009, FBGN0000015, FBGN0001235, FBGN0026319, FBGN0002543, FBGN0003963, FBGN0085432, FBGN0000633, FBGN0000659, FBGN0005672, FBGN0003254, FBGN0003117	167	163	7937	6.99783	2.91e-10	6.93e-12	3.89e-10
GOTERM_BP_FAT	GO:0007166~cell surface receptor linked signal transduction	45	20.9302	2.78e-13	FBGN0002732, FBGN0035789, FBGN0002734, FBGN0002733, FBGN0010389, FBGN0002735, FBGN0003866, FBGN0044028, FBGN0000490, FBGN0038134, FBGN0011300, FBGN0004647, FBGN0013725, FBGN0003002, FBGN0004644, FBGN0002973, FBGN0004009, FBGN0026319, FBGN0000463, FBGN0085432, FBGN0040505, FBGN0002573, FBGN0016977, FBGN0032006, FBGN0001085, FBGN0032048, FBGN0014343, FBGN0020251, FBGN0004635, FBGN0003326, FBGN00153…	167	628	7937	3.40559	3.37e-10	7.83e-12	4.5e-10
GOTERM_BP_FAT	GO:0007498~mesoderm development	19	8.83721	2.94e-13	FBGN0010389, FBGN0000490, FBGN0003507, FBGN0004863, FBGN0004647, FBGN0020251, FBGN0001077, FBGN0004644, FBGN0004009, FBGN0000015, FBGN0003944, FBGN0000463, FBGN0000180, FBGN0003430, FBGN0085432, FBGN0040505, FBGN0020299, FBGN0002932, FBGN0003117	167	91	7937	9.92321	3.56e-10	8.08e-12	4.75e-10
GOTERM_BP_FAT	GO:0010160~formation of organ boundary	14	6.51163	3.15e-13	FBGN0001085, FBGN0011592, FBGN0034013, FBGN0004647, FBGN0004635, FBGN0013725, FBGN0002973, FBGN0001235, FBGN0002543, FBGN0000659, FBGN0005672, FBGN0000216, FBGN0002932, FBGN0002573	167	38	7937	17.5099	3.81e-10	8.47e-12	5.09e-10
GOTERM_BP_FAT	GO:0007424~open tracheal system development	23	10.6977	5.62e-13	FBGN0001168, FBGN0038247, FBGN0001981, FBGN0000490, FBGN0004647, FBGN0020251, FBGN0004635, FBGN0004644, FBGN0000015, FBGN0014388, FBGN0004009, FBGN0002543, FBGN0003944, FBGN0000577, FBGN0000463, FBGN0086901, FBGN0085432, FBGN0020299, FBGN0005672, FBGN0003254, FBGN0001323, FBGN0010452, FBGN0003118	167	153	7937	7.14457	6.8e-10	1.48e-11	9.09e-10
GOTERM_BP_FAT	GO:0060541~respiratory system development	23	10.6977	5.62e-13	FBGN0001168, FBGN0038247, FBGN0001981, FBGN0000490, FBGN0004647, FBGN0020251, FBGN0004635, FBGN0004644, FBGN0000015, FBGN0014388, FBGN0004009, FBGN0002543, FBGN0003944, FBGN0000577, FBGN0000463, FBGN0086901, FBGN0085432, FBGN0020299, FBGN0005672, FBGN0003254, FBGN0001323, FBGN0010452, FBGN0003118	167	153	7937	7.14457	6.8e-10	1.48e-11	9.09e-10
GOTERM_BP_FAT	GO:0002009~morphogenesis of an epithelium	27	12.5581	7.09e-13	FBGN0001981, FBGN0000490, FBGN0004647, FBGN0000449, FBGN0004861, FBGN0004644, FBGN0004009, FBGN0026319, FBGN0027108, FBGN0000463, FBGN0000633, FBGN0003254, FBGN0004569, FBGN0001085, FBGN0003507, FBGN0014343, FBGN0020251, FBGN0003486, FBGN0003326, FBGN0014388, FBGN0086901, FBGN0003963, FBGN0020299, FBGN0003117, FBGN0010452, FBGN0003896, FBGN0003118	167	225	7937	5.70323	8.59e-10	1.83e-11	1.15e-09
GOTERM_BP_FAT	GO:0048812~neuron projection morphogenesis	30	13.9535	8.44e-13	FBGN0052227, FBGN0004880, FBGN0032821, FBGN0014163, FBGN0029123, FBGN0011300, FBGN0034013, FBGN0004647, FBGN0004644, FBGN0000577, FBGN0004666, FBGN0040505, FBGN0016059, FBGN0002573, FBGN0004569, FBGN0005630, FBGN0016977, FBGN0001085, FBGN0011592, FBGN0004635, FBGN0004595, FBGN0015773, FBGN0015380, FBGN0002543, FBGN0025936, FBGN0005636, FBGN0003892, FBGN0010105, FBGN0002633, FBGN0003896	167	286	7937	4.98534	1.02e-09	2.13e-11	1.37e-09
GOTERM_BP_FAT	GO:0032989~cellular component morphogenesis	40	18.6047	9.17e-13	FBGN0032821, FBGN0052227, FBGN0004880, FBGN0000490, FBGN0014163, FBGN0034013, FBGN0011300, FBGN0029123, FBGN0004647, FBGN0004861, FBGN0004644, FBGN0004009, FBGN0000463, FBGN0000577, FBGN0004666, FBGN0040505, FBGN0000633, FBGN0016059, FBGN0002573, FBGN0004569, FBGN0001168, FBGN0005630, FBGN0016977, FBGN0001085, FBGN0011592, FBGN0014343, FBGN0004595, FBGN0004635, FBGN0015773, FBGN0003326, FBGN00153…	167	518	7937	3.67003	1.11e-09	2.27e-11	1.48e-09
GOTERM_BP_FAT	GO:0031175~neuron projection development	30	13.9535	9.23e-13	FBGN0052227, FBGN0004880, FBGN0032821, FBGN0014163, FBGN0029123, FBGN0011300, FBGN0034013, FBGN0004647, FBGN0004644, FBGN0000577, FBGN0004666, FBGN0040505, FBGN0016059, FBGN0002573, FBGN0004569, FBGN0005630, FBGN0016977, FBGN0001085, FBGN0011592, FBGN0004635, FBGN0004595, FBGN0015773, FBGN0015380, FBGN0002543, FBGN0025936, FBGN0005636, FBGN0003892, FBGN0010105, FBGN0002633, FBGN0003896	167	287	7937	4.96797	1.12e-09	2.24e-11	1.49e-09
GOTERM_BP_FAT	GO:0048667~cell morphogenesis involved in neuron differentiation	30	13.9535	1.01e-12	FBGN0052227, FBGN0004880, FBGN0032821, FBGN0014163, FBGN0029123, FBGN0011300, FBGN0034013, FBGN0004647, FBGN0004644, FBGN0000577, FBGN0004666, FBGN0040505, FBGN0016059, FBGN0002573, FBGN0004569, FBGN0005630, FBGN0016977, FBGN0001085, FBGN0011592, FBGN0004635, FBGN0004595, FBGN0015773, FBGN0015380, FBGN0002543, FBGN0025936, FBGN0005636, FBGN0003892, FBGN0010105, FBGN0002633, FBGN0003896	167	288	7937	4.95072	1.22e-09	2.4e-11	1.63e-09
GOTERM_BP_FAT	GO:0060429~epithelium development	27	12.5581	1.97e-12	FBGN0001981, FBGN0000490, FBGN0004647, FBGN0000449, FBGN0004861, FBGN0004644, FBGN0004009, FBGN0026319, FBGN0027108, FBGN0000463, FBGN0000633, FBGN0003254, FBGN0004569, FBGN0001085, FBGN0003507, FBGN0014343, FBGN0020251, FBGN0003486, FBGN0003326, FBGN0014388, FBGN0086901, FBGN0003963, FBGN0020299, FBGN0003117, FBGN0010452, FBGN0003896, FBGN0003118	167	235	7937	5.46054	2.39e-09	4.59e-11	3.19e-09
GOTERM_BP_FAT	GO:0048858~cell projection morphogenesis	31	14.4186	2.51e-12	FBGN0052227, FBGN0004880, FBGN0032821, FBGN0014163, FBGN0029123, FBGN0011300, FBGN0034013, FBGN0004647, FBGN0004644, FBGN0000577, FBGN0004666, FBGN0040505, FBGN0016059, FBGN0002573, FBGN0004569, FBGN0005630, FBGN0016977, FBGN0001085, FBGN0011592, FBGN0004595, FBGN0004635, FBGN0015773, FBGN0015380, FBGN0002543, FBGN0025936, FBGN0005636, FBGN0003892, FBGN0010105, FBGN0002633, FBGN0003896, FBGN00284…	167	320	7937	4.60417	3.04e-09	5.75e-11	4.07e-09
GOTERM_BP_FAT	GO:0030030~cell projection organization	33	15.3488	2.62e-12	FBGN0032821, FBGN0052227, FBGN0004880, FBGN0014163, FBGN0029123, FBGN0011300, FBGN0034013, FBGN0004647, FBGN0004644, FBGN0004009, FBGN0000577, FBGN0004666, FBGN0040505, FBGN0016059, FBGN0002573, FBGN0004569, FBGN0005630, FBGN0016977, FBGN0032006, FBGN0001085, FBGN0011592, FBGN0004595, FBGN0004635, FBGN0015773, FBGN0015380, FBGN0002543, FBGN0025936, FBGN0005636, FBGN0003892, FBGN0010105, FBGN00026…	167	365	7937	4.29696	3.17e-09	5.88e-11	4.24e-09
GOTERM_BP_FAT	GO:0007365~periodic partitioning	15	6.97674	2.78e-12	FBGN0001168, FBGN0004893, FBGN0004892, FBGN0004449, FBGN0003145, FBGN0020251, FBGN0001077, FBGN0003002, FBGN0004644, FBGN0004009, FBGN0002985, FBGN0000577, FBGN0003430, FBGN0085432, FBGN0003892	167	54	7937	13.2019	3.36e-09	6.12e-11	4.5e-09
GOTERM_BP_FAT	GO:0035215~genital disc development	12	5.5814	3.8e-12	FBGN0004644, FBGN0004009, FBGN0000015, FBGN0000577, FBGN0004666, FBGN0001981, FBGN0005672, FBGN0000490, FBGN0003892, FBGN0004569, FBGN0004635, FBGN0003118	167	28	7937	20.3687	4.6e-09	8.21e-11	6.14e-09
GOTERM_BP_FAT	GO:0048598~embryonic morphogenesis	26	12.093	5.51e-12	FBGN0010389, FBGN0003866, FBGN0000490, FBGN0038134, FBGN0004863, FBGN0004647, FBGN0000449, FBGN0004009, FBGN0026319, FBGN0027108, FBGN0003430, FBGN0085432, FBGN0000633, FBGN0000659, FBGN0003254, FBGN0004893, FBGN0003507, FBGN0020251, FBGN0003486, FBGN0003944, FBGN0003963, FBGN0086901, FBGN0020299, FBGN0003117, FBGN0004364, FBGN0003896	167	226	7937	5.4677	6.68e-09	1.17e-10	8.93e-09
GOTERM_BP_FAT	GO:0032990~cell part morphogenesis	31	14.4186	6.01e-12	FBGN0052227, FBGN0004880, FBGN0032821, FBGN0014163, FBGN0029123, FBGN0011300, FBGN0034013, FBGN0004647, FBGN0004644, FBGN0000577, FBGN0004666, FBGN0040505, FBGN0016059, FBGN0002573, FBGN0004569, FBGN0005630, FBGN0016977, FBGN0001085, FBGN0011592, FBGN0004595, FBGN0004635, FBGN0015773, FBGN0015380, FBGN0002543, FBGN0025936, FBGN0005636, FBGN0003892, FBGN0010105, FBGN0002633, FBGN0003896, FBGN00284…	167	331	7937	4.45116	7.28e-09	1.26e-10	9.73e-09
GOTERM_BP_FAT	GO:0035218~leg disc development	14	6.51163	2.19e-11	FBGN0004893, FBGN0004892, FBGN0003866, FBGN0000490, FBGN0004647, FBGN0004863, FBGN0004635, FBGN0010825, FBGN0004644, FBGN0004009, FBGN0002985, FBGN0001235, FBGN0000463, FBGN0003944	167	51	7937	13.0466	2.65e-08	4.49e-10	3.54e-08
GOTERM_BP_FAT	GO:0007366~periodic partitioning by pair rule gene	9	4.18605	3.64e-11	FBGN0001168, FBGN0002985, FBGN0004893, FBGN0004892, FBGN0003430, FBGN0004449, FBGN0003145, FBGN0001077, FBGN0003002	167	13	7937	32.9033	4.41e-08	7.35e-10	5.9e-08
GOTERM_BP_FAT	GO:0007411~axon guidance	20	9.30233	4.02e-11	FBGN0005630, FBGN0016977, FBGN0052227, FBGN0032821, FBGN0011592, FBGN0029123, FBGN0011300, FBGN0034013, FBGN0004647, FBGN0015773, FBGN0015380, FBGN0002543, FBGN0000577, FBGN0040505, FBGN0016059, FBGN0005636, FBGN0003892, FBGN0004569, FBGN0010105, FBGN0003896	167	136	7937	6.98926	4.87e-08	7.98e-10	6.51e-08
GOTERM_BP_FAT	GO:0006350~transcription	35	16.2791	5.56e-11	FBGN0002734, FBGN0002733, FBGN0028996, FBGN0002735, FBGN0014143, FBGN0003866, FBGN0001981, FBGN0003145, FBGN0004647, FBGN0030505, FBGN0001077, FBGN0003002, FBGN0000577, FBGN0004666, FBGN0003430, FBGN0085432, FBGN0000659, FBGN0013263, FBGN0002573, FBGN0001168, FBGN0005630, FBGN0016977, FBGN0002631, FBGN0004893, FBGN0004892, FBGN0039286, FBGN0039283, FBGN0003507, FBGN0004595, FBGN0002985, FBGN00039…	167	459	7937	3.62406	6.73e-08	1.09e-09	9e-08
GOTERM_BP_FAT	GO:0016477~cell migration	22	10.2326	6.81e-11	FBGN0016977, FBGN0010389, FBGN0032006, FBGN0001981, FBGN0000490, FBGN0003507, FBGN0034013, FBGN0004647, FBGN0020251, FBGN0001077, FBGN0003002, FBGN0004644, FBGN0000015, FBGN0002973, FBGN0002543, FBGN0000463, FBGN0086901, FBGN0020299, FBGN0005672, FBGN0003254, FBGN0010452, FBGN0001323	167	175	7937	5.97482	8.24e-08	1.31e-09	1.1e-07
GOTERM_BP_FAT	GO:0007447~imaginal disc pattern formation	17	7.90698	1.01e-10	FBGN0003866, FBGN0002735, FBGN0044028, FBGN0000490, FBGN0010651, FBGN0000492, FBGN0004647, FBGN0004635, FBGN0004644, FBGN0004009, FBGN0000015, FBGN0001235, FBGN0000577, FBGN0000463, FBGN0003892, FBGN0040071, FBGN0003118	167	96	7937	8.41623	1.22e-07	1.91e-09	1.64e-07
GOTERM_MF_FAT	GO:0016564~transcription repressor activity	17	7.90698	1.32e-10	FBGN0001168, FBGN0002734, FBGN0004893, FBGN0002631, FBGN0004892, FBGN0002733, FBGN0002735, FBGN0003866, FBGN0001981, FBGN0000490, FBGN0004647, FBGN0004595, FBGN0010825, FBGN0002985, FBGN0000577, FBGN0004666, FBGN0085432	149	109	7918	8.28804	3.29e-08	8.24e-09	1.72e-07
GOTERM_BP_FAT	GO:0048870~cell motility	22	10.2326	2.41e-10	FBGN0016977, FBGN0010389, FBGN0032006, FBGN0001981, FBGN0000490, FBGN0003507, FBGN0034013, FBGN0004647, FBGN0020251, FBGN0001077, FBGN0003002, FBGN0004644, FBGN0000015, FBGN0002973, FBGN0002543, FBGN0000463, FBGN0086901, FBGN0020299, FBGN0005672, FBGN0003254, FBGN0010452, FBGN0001323	167	187	7937	5.59141	2.91e-07	4.48e-09	3.89e-07
GOTERM_BP_FAT	GO:0007422~peripheral nervous system development	16	7.44186	2.87e-10	FBGN0011674, FBGN0016977, FBGN0001981, FBGN0014343, FBGN0004647, FBGN0004635, FBGN0004595, FBGN0013725, FBGN0002973, FBGN0001235, FBGN0000463, FBGN0005672, FBGN0002932, FBGN0003892, FBGN0002573, FBGN0003118	167	88	7937	8.64126	3.48e-07	5.27e-09	4.65e-07
GOTERM_BP_FAT	GO:0006357~regulation of transcription from RNA polymerase II promoter	22	10.2326	3.95e-10	FBGN0001168, FBGN0005630, FBGN0002734, FBGN0004893, FBGN0004892, FBGN0002733, FBGN0003866, FBGN0002735, FBGN0001981, FBGN0000459, FBGN0004647, FBGN0001077, FBGN0003002, FBGN0004644, FBGN0004009, FBGN0002985, FBGN0001235, FBGN0003944, FBGN0000659, FBGN0013263, FBGN0002633, FBGN0003896	167	192	7937	5.4458	4.78e-07	7.14e-09	6.39e-07
GOTERM_BP_FAT	GO:0007431~salivary gland development	19	8.83721	4.87e-10	FBGN0001168, FBGN0010389, FBGN0032006, FBGN0003866, FBGN0001085, FBGN0003507, FBGN0011592, FBGN0034013, FBGN0004635, FBGN0015380, FBGN0000015, FBGN0001235, FBGN0026319, FBGN0002543, FBGN0085432, FBGN0000633, FBGN0000659, FBGN0005672, FBGN0003254	167	139	7937	6.49649	5.89e-07	8.67e-09	7.88e-07
GOTERM_BP_FAT	GO:0035272~exocrine system development	19	8.83721	4.87e-10	FBGN0001168, FBGN0010389, FBGN0032006, FBGN0003866, FBGN0001085, FBGN0003507, FBGN0011592, FBGN0034013, FBGN0004635, FBGN0015380, FBGN0000015, FBGN0001235, FBGN0026319, FBGN0002543, FBGN0085432, FBGN0000633, FBGN0000659, FBGN0005672, FBGN0003254	167	139	7937	6.49649	5.89e-07	8.67e-09	7.88e-07
GOTERM_BP_FAT	GO:0051674~localization of cell	22	10.2326	5.81e-10	FBGN0016977, FBGN0010389, FBGN0032006, FBGN0001981, FBGN0000490, FBGN0003507, FBGN0034013, FBGN0004647, FBGN0020251, FBGN0001077, FBGN0003002, FBGN0004644, FBGN0000015, FBGN0002973, FBGN0002543, FBGN0000463, FBGN0086901, FBGN0020299, FBGN0005672, FBGN0003254, FBGN0010452, FBGN0001323	167	196	7937	5.33466	7.03e-07	1.02e-08	9.4e-07
GOTERM_BP_FAT	GO:0007167~enzyme linked receptor protein signaling pathway	19	8.83721	9.83e-10	FBGN0016977, FBGN0010389, FBGN0032006, FBGN0000490, FBGN0011300, FBGN0020251, FBGN0004635, FBGN0003002, FBGN0014388, FBGN0003963, FBGN0086901, FBGN0040505, FBGN0020299, FBGN0025936, FBGN0005672, FBGN0013272, FBGN0003117, FBGN0003118, FBGN0003896	167	145	7937	6.22767	1.19e-06	1.7e-08	1.59e-06
GOTERM_BP_FAT	GO:0035222~wing disc pattern formation	14	6.51163	1.06e-09	FBGN0002735, FBGN0003866, FBGN0044028, FBGN0000490, FBGN0010651, FBGN0000492, FBGN0004647, FBGN0004644, FBGN0004009, FBGN0000577, FBGN0000463, FBGN0003892, FBGN0040071, FBGN0003118	167	68	7937	9.78496	1.28e-06	1.81e-08	1.71e-06
GOTERM_BP_FAT	GO:0035295~tube development	16	7.44186	1.6e-09	FBGN0001168, FBGN0001981, FBGN0000490, FBGN0003507, FBGN0020251, FBGN0014388, FBGN0002543, FBGN0003944, FBGN0086901, FBGN0000633, FBGN0000659, FBGN0020299, FBGN0003254, FBGN0010452, FBGN0003117, FBGN0003118	167	99	7937	7.68112	1.94e-06	2.69e-08	2.59e-06
GOTERM_MF_FAT	GO:0003702~RNA polymerase II transcription factor activity	23	10.6977	1.8e-09	FBGN0005630, FBGN0004893, FBGN0004892, FBGN0028996, FBGN0003866, FBGN0014143, FBGN0001981, FBGN0003507, FBGN0003145, FBGN0030505, FBGN0003002, FBGN0000015, FBGN0002985, FBGN0003944, FBGN0000577, FBGN0004666, FBGN0003430, FBGN0025360, FBGN0013263, FBGN0002931, FBGN0002573, FBGN0002633, FBGN0003896	149	257	7918	4.7558	4.48e-07	8.96e-08	2.34e-06
GOTERM_BP_FAT	GO:0042659~regulation of cell fate specification	9	4.18605	3.15e-09	FBGN0004009, FBGN0014388, FBGN0000015, FBGN0000463, FBGN0003963, FBGN0000492, FBGN0004569, FBGN0004647, FBGN0003118	167	20	7937	21.3871	3.81e-06	5.22e-08	5.09e-06
GOTERM_BP_FAT	GO:0010453~regulation of cell fate commitment	9	4.18605	3.15e-09	FBGN0004009, FBGN0014388, FBGN0000015, FBGN0000463, FBGN0003963, FBGN0000492, FBGN0004569, FBGN0004647, FBGN0003118	167	20	7937	21.3871	3.81e-06	5.22e-08	5.09e-06
GOTERM_BP_FAT	GO:0045596~negative regulation of cell differentiation	14	6.51163	3.76e-09	FBGN0016700, FBGN0001981, FBGN0000490, FBGN0003507, FBGN0004647, FBGN0004595, FBGN0014388, FBGN0004009, FBGN0000015, FBGN0000463, FBGN0003963, FBGN0002932, FBGN0004569, FBGN0003118	167	75	7937	8.8717	4.56e-06	6.16e-08	6.09e-06
GOTERM_BP_FAT	GO:0035287~head segmentation	9	4.18605	4.99e-09	FBGN0001168, FBGN0004644, FBGN0004009, FBGN0001235, FBGN0000577, FBGN0014143, FBGN0003430, FBGN0003866, FBGN0001077	167	21	7937	20.3687	6.05e-06	8.06e-08	8.08e-06
GOTERM_BP_FAT	GO:0001704~formation of primary germ layer	10	4.65116	6.05e-09	FBGN0010389, FBGN0003944, FBGN0003430, FBGN0085432, FBGN0000659, FBGN0020299, FBGN0000490, FBGN0003507, FBGN0020251, FBGN0004863	167	30	7937	15.8423	7.33e-06	9.64e-08	9.79e-06
GOTERM_MF_FAT	GO:0043565~sequence-specific DNA binding	21	9.76744	8.09e-09	FBGN0028996, FBGN0014143, FBGN0003507, FBGN0000492, FBGN0014343, FBGN0003145, FBGN0023214, FBGN0004863, FBGN0001077, FBGN0000015, FBGN0001235, FBGN0003944, FBGN0000577, FBGN0004666, FBGN0003430, FBGN0000659, FBGN0025360, FBGN0003117, FBGN0001323, FBGN0003118, FBGN0003896	149	230	7918	4.852	2.01e-06	3.36e-07	1.05e-05
GOTERM_BP_FAT	GO:0007478~leg disc morphogenesis	10	4.65116	8.38e-09	FBGN0004644, FBGN0002985, FBGN0001235, FBGN0004893, FBGN0000463, FBGN0004892, FBGN0003944, FBGN0003866, FBGN0004647, FBGN0010825	167	31	7937	15.3313	1.01e-05	1.32e-07	1.36e-05
GOTERM_BP_FAT	GO:0007419~ventral cord development	10	4.65116	8.38e-09	FBGN0002973, FBGN0004009, FBGN0000463, FBGN0002543, FBGN0010389, FBGN0032006, FBGN0004666, FBGN0000492, FBGN0004647, FBGN0004595	167	31	7937	15.3313	1.01e-05	1.32e-07	1.36e-05
GOTERM_BP_FAT	GO:0042058~regulation of epidermal growth factor receptor signaling pathway	9	4.18605	1.16e-08	FBGN0014388, FBGN0041184, FBGN0005672, FBGN0015399, FBGN0023214, FBGN0002573, FBGN0004569, FBGN0004635, FBGN0010825	167	23	7937	18.5975	1.41e-05	1.8e-07	1.88e-05
GOTERM_BP_FAT	GO:0007398~ectoderm development	13	6.04651	1.24e-08	FBGN0003866, FBGN0001085, FBGN0000490, FBGN0000492, FBGN0004647, FBGN0004644, FBGN0004009, FBGN0000463, FBGN0004666, FBGN0003963, FBGN0000180, FBGN0002932, FBGN0003117	167	68	7937	9.08603	1.5e-05	1.9e-07	2.01e-05
GOTERM_MF_FAT	GO:0016566~specific transcriptional repressor activity	10	4.65116	1.34e-08	FBGN0001168, FBGN0002631, FBGN0002734, FBGN0002733, FBGN0004666, FBGN0002735, FBGN0085432, FBGN0000490, FBGN0004647, FBGN0004595	149	36	7918	14.7614	3.33e-06	4.75e-07	1.74e-05
GOTERM_BP_FAT	GO:0035225~determination of genital disc primordium	7	3.25581	1.5e-08	FBGN0004009, FBGN0000015, FBGN0004666, FBGN0005672, FBGN0003892, FBGN0004635, FBGN0003118	167	10	7937	33.2689	1.82e-05	2.27e-07	2.43e-05
GOTERM_BP_FAT	GO:0007445~determination of imaginal disc primordium	7	3.25581	1.5e-08	FBGN0004009, FBGN0000015, FBGN0004666, FBGN0005672, FBGN0003892, FBGN0004635, FBGN0003118	167	10	7937	33.2689	1.82e-05	2.27e-07	2.43e-05
GOTERM_BP_FAT	GO:0009996~negative regulation of cell fate specification	8	3.72093	1.51e-08	FBGN0004009, FBGN0014388, FBGN0000015, FBGN0000463, FBGN0003963, FBGN0004569, FBGN0004647, FBGN0003118	167	16	7937	23.7635	1.82e-05	2.25e-07	2.44e-05
GOTERM_BP_FAT	GO:0010454~negative regulation of cell fate commitment	8	3.72093	1.51e-08	FBGN0004009, FBGN0014388, FBGN0000015, FBGN0000463, FBGN0003963, FBGN0004569, FBGN0004647, FBGN0003118	167	16	7937	23.7635	1.82e-05	2.25e-07	2.44e-05
GOTERM_BP_FAT	GO:0007219~Notch signaling pathway	12	5.5814	2.34e-08	FBGN0003326, FBGN0002732, FBGN0002973, FBGN0002734, FBGN0000463, FBGN0002733, FBGN0000180, FBGN0002735, FBGN0000216, FBGN0002573, FBGN0004647, FBGN0013725	167	58	7937	9.83316	2.83e-05	3.46e-07	3.79e-05
GOTERM_BP_FAT	GO:0035290~trunk segmentation	8	3.72093	2.52e-08	FBGN0001168, FBGN0004644, FBGN0004009, FBGN0000015, FBGN0003944, FBGN0000577, FBGN0003866, FBGN0001077	167	17	7937	22.3656	3.05e-05	3.67e-07	4.07e-05
GOTERM_BP_FAT	GO:0048332~mesoderm morphogenesis	9	4.18605	4.9e-08	FBGN0004009, FBGN0010389, FBGN0003944, FBGN0003430, FBGN0085432, FBGN0020299, FBGN0003507, FBGN0020251, FBGN0004863	167	27	7937	15.8423	5.93e-05	7.06e-07	7.92e-05
GOTERM_BP_FAT	GO:0046530~photoreceptor cell differentiation	16	7.44186	5.8e-08	FBGN0001168, FBGN0001085, FBGN0023214, FBGN0004647, FBGN0004595, FBGN0013725, FBGN0004644, FBGN0003326, FBGN0001235, FBGN0000463, FBGN0040505, FBGN0025360, FBGN0005672, FBGN0005619, FBGN0002573, FBGN0003118	167	128	7937	5.94087	7.03e-05	8.27e-07	9.39e-05
GOTERM_BP_FAT	GO:0001751~compound eye photoreceptor cell differentiation	15	6.97674	6.41e-08	FBGN0001168, FBGN0001085, FBGN0004647, FBGN0004595, FBGN0013725, FBGN0004644, FBGN0003326, FBGN0001235, FBGN0000463, FBGN0040505, FBGN0025360, FBGN0005672, FBGN0005619, FBGN0002573, FBGN0003118	167	111	7937	6.42256	7.76e-05	9.03e-07	0.000104
GOTERM_BP_FAT	GO:0001754~eye photoreceptor cell differentiation	15	6.97674	1.13e-07	FBGN0001168, FBGN0001085, FBGN0004647, FBGN0004595, FBGN0013725, FBGN0004644, FBGN0003326, FBGN0001235, FBGN0000463, FBGN0040505, FBGN0025360, FBGN0005672, FBGN0005619, FBGN0002573, FBGN0003118	167	116	7937	6.14573	0.000137	1.57e-06	0.000183
GOTERM_BP_FAT	GO:0007440~foregut morphogenesis	7	3.25581	1.16e-07	FBGN0004644, FBGN0004009, FBGN0004893, FBGN0027108, FBGN0000633, FBGN0000490, FBGN0004647	167	13	7937	25.5914	0.000141	1.6e-06	0.000188
GOTERM_BP_FAT	GO:0035239~tube morphogenesis	13	6.04651	1.44e-07	FBGN0001168, FBGN0001981, FBGN0000490, FBGN0020251, FBGN0014388, FBGN0002543, FBGN0086901, FBGN0000659, FBGN0000633, FBGN0020299, FBGN0003254, FBGN0010452, FBGN0003118	167	84	7937	7.35536	0.000175	1.96e-06	0.000234
GOTERM_MF_FAT	GO:0003704~specific RNA polymerase II transcription factor activity	12	5.5814	1.56e-07	FBGN0005630, FBGN0000015, FBGN0002985, FBGN0003944, FBGN0000577, FBGN0003866, FBGN0001981, FBGN0013263, FBGN0003145, FBGN0002633, FBGN0003002, FBGN0003896	149	77	7918	8.2817	3.87e-05	4.84e-06	0.000202
GOTERM_BP_FAT	GO:0048592~eye morphogenesis	22	10.2326	1.65e-07	FBGN0001168, FBGN0001085, FBGN0000490, FBGN0014343, FBGN0004647, FBGN0004595, FBGN0013725, FBGN0004644, FBGN0003326, FBGN0014388, FBGN0004009, FBGN0001235, FBGN0000463, FBGN0040505, FBGN0025360, FBGN0005672, FBGN0005619, FBGN0000542, FBGN0002573, FBGN0003892, FBGN0004569, FBGN0003118	167	269	7937	3.88696	0.0002	2.22e-06	0.000267
GOTERM_BP_FAT	GO:0007513~pericardial cell differentiation	6	2.7907	2.01e-07	FBGN0002973, FBGN0004009, FBGN0010389, FBGN0000490, FBGN0003117, FBGN0003118	167	8	7937	35.6452	0.000243	2.67e-06	0.000325
GOTERM_BP_FAT	GO:0001667~ameboidal cell migration	9	4.18605	2.12e-07	FBGN0004644, FBGN0010389, FBGN0086901, FBGN0001981, FBGN0020299, FBGN0000490, FBGN0003254, FBGN0001323, FBGN0020251	167	32	7937	13.367	0.000257	2.79e-06	0.000343
GOTERM_BP_FAT	GO:0001745~compound eye morphogenesis	21	9.76744	2.24e-07	FBGN0001168, FBGN0001085, FBGN0000490, FBGN0014343, FBGN0004647, FBGN0004595, FBGN0013725, FBGN0004644, FBGN0003326, FBGN0014388, FBGN0004009, FBGN0001235, FBGN0000463, FBGN0040505, FBGN0025360, FBGN0005672, FBGN0005619, FBGN0000542, FBGN0002573, FBGN0004569, FBGN0003118	167	250	7937	3.99226	0.000271	2.92e-06	0.000363
GOTERM_BP_FAT	GO:0007450~dorsal/ventral pattern formation, imaginal disc	11	5.11628	2.26e-07	FBGN0004009, FBGN0000463, FBGN0003866, FBGN0002735, FBGN0044028, FBGN0000490, FBGN0010651, FBGN0000492, FBGN0004647, FBGN0040071, FBGN0003118	167	57	7937	9.17187	0.000274	2.91e-06	0.000366
GOTERM_BP_FAT	GO:0007379~segment specification	10	4.65116	2.86e-07	FBGN0000015, FBGN0016977, FBGN0001235, FBGN0003944, FBGN0039286, FBGN0014143, FBGN0003430, FBGN0003866, FBGN0039283, FBGN0010825	167	45	7937	10.5615	0.000347	3.65e-06	0.000463
GOTERM_BP_FAT	GO:0007432~salivary gland boundary specification	7	3.25581	3.27e-07	FBGN0001235, FBGN0002543, FBGN0000659, FBGN0005672, FBGN0011592, FBGN0034013, FBGN0004635	167	15	7937	22.1792	0.000396	4.13e-06	0.00053
GOTERM_BP_FAT	GO:0048567~ectodermal gut morphogenesis	10	4.65116	3.5e-07	FBGN0004644, FBGN0004009, FBGN0004893, FBGN0027108, FBGN0086901, FBGN0000633, FBGN0000659, FBGN0000490, FBGN0003254, FBGN0004647	167	46	7937	10.3319	0.000423	4.37e-06	0.000566
GOTERM_BP_FAT	GO:0007439~ectodermal gut development	10	4.65116	3.5e-07	FBGN0004644, FBGN0004009, FBGN0004893, FBGN0027108, FBGN0086901, FBGN0000633, FBGN0000659, FBGN0000490, FBGN0003254, FBGN0004647	167	46	7937	10.3319	0.000423	4.37e-06	0.000566
GOTERM_BP_FAT	GO:0007169~transmembrane receptor protein tyrosine kinase signaling pathway	14	6.51163	3.76e-07	FBGN0016977, FBGN0010389, FBGN0032006, FBGN0020251, FBGN0004635, FBGN0014388, FBGN0086901, FBGN0003963, FBGN0040505, FBGN0025936, FBGN0005672, FBGN0020299, FBGN0003118, FBGN0003896	167	109	7937	6.10438	0.000455	4.64e-06	0.000608
GOTERM_BP_FAT	GO:0048547~gut morphogenesis	10	4.65116	4.25e-07	FBGN0004644, FBGN0004009, FBGN0004893, FBGN0027108, FBGN0086901, FBGN0000633, FBGN0000659, FBGN0000490, FBGN0003254, FBGN0004647	167	47	7937	10.1121	0.000514	5.2e-06	0.000688
GOTERM_BP_FAT	GO:0008407~bristle morphogenesis	10	4.65116	4.25e-07	FBGN0001168, FBGN0003326, FBGN0011760, FBGN0016977, FBGN0000463, FBGN0005636, FBGN0002573, FBGN0003117, FBGN0004647, FBGN0003896	167	47	7937	10.1121	0.000514	5.2e-06	0.000688
GOTERM_BP_FAT	GO:0000122~negative regulation of transcription from RNA polymerase II promoter	11	5.11628	4.39e-07	FBGN0001168, FBGN0002985, FBGN0002734, FBGN0004893, FBGN0004892, FBGN0002733, FBGN0003866, FBGN0002735, FBGN0000659, FBGN0001981, FBGN0004647	167	61	7937	8.57043	0.000532	5.32e-06	0.000711
GOTERM_CC_FAT	GO:0005886~plasma membrane	35	16.2791	4.45e-07	FBGN0035789, FBGN0010389, FBGN0015558, FBGN0011300, FBGN0004647, FBGN0004644, FBGN0000463, FBGN0027108, FBGN0040505, FBGN0016059, FBGN0015399, FBGN0002932, FBGN0053653, FBGN0038247, FBGN0032006, FBGN0004449, FBGN0001085, FBGN0010651, FBGN0011592, FBGN0004595, FBGN0004635, FBGN0015380, FBGN0000071, FBGN0014388, FBGN0002543, FBGN0000180, FBGN0005672, FBGN0025936, FBGN0013272, FBGN0001123, FBGN00043…	90	781	4786	2.38313	6.9e-05	6.9e-05	0.000535
GOTERM_BP_FAT	GO:0048546~digestive tract morphogenesis	10	4.65116	5.14e-07	FBGN0004644, FBGN0004009, FBGN0004893, FBGN0027108, FBGN0086901, FBGN0000633, FBGN0000659, FBGN0000490, FBGN0003254, FBGN0004647	167	48	7937	9.90145	0.000622	6.16e-06	0.000831
GOTERM_BP_FAT	GO:0055123~digestive system development	10	4.65116	5.14e-07	FBGN0004644, FBGN0004009, FBGN0004893, FBGN0027108, FBGN0086901, FBGN0000633, FBGN0000659, FBGN0000490, FBGN0003254, FBGN0004647	167	48	7937	9.90145	0.000622	6.16e-06	0.000831
GOTERM_BP_FAT	GO:0035214~eye-antennal disc development	11	5.11628	5.14e-07	FBGN0000463, FBGN0039286, FBGN0003866, FBGN0039283, FBGN0000490, FBGN0011300, FBGN0003892, FBGN0004569, FBGN0004863, FBGN0003002, FBGN0003118	167	62	7937	8.4322	0.000623	6.11e-06	0.000832
GOTERM_BP_FAT	GO:0007391~dorsal closure	13	6.04651	5.72e-07	FBGN0000490, FBGN0003507, FBGN0004647, FBGN0000449, FBGN0003486, FBGN0004009, FBGN0026319, FBGN0086901, FBGN0003963, FBGN0000633, FBGN0003254, FBGN0003117, FBGN0003896	167	95	7937	6.50369	0.000693	6.73e-06	0.000926
GOTERM_BP_FAT	GO:0001707~mesoderm formation	8	3.72093	7.26e-07	FBGN0010389, FBGN0003944, FBGN0003430, FBGN0085432, FBGN0020299, FBGN0003507, FBGN0020251, FBGN0004863	167	26	7937	14.6237	0.000879	8.45e-06	0.00117497
GOTERM_BP_FAT	GO:0045941~positive regulation of transcription	14	6.51163	7.79e-07	FBGN0026160, FBGN0005630, FBGN0004893, FBGN0004892, FBGN0001981, FBGN0003507, FBGN0000459, FBGN0014343, FBGN0004647, FBGN0084688, FBGN0002985, FBGN0013263, FBGN0003117, FBGN0040071	167	116	7937	5.73601	0.000943	8.98e-06	0.00126032
GOTERM_BP_FAT	GO:0010628~positive regulation of gene expression	14	6.51163	8.6e-07	FBGN0026160, FBGN0005630, FBGN0004893, FBGN0004892, FBGN0001981, FBGN0003507, FBGN0000459, FBGN0014343, FBGN0004647, FBGN0084688, FBGN0002985, FBGN0013263, FBGN0003117, FBGN0040071	167	117	7937	5.68699	0.00104129	9.83e-06	0.00139241
GOTERM_BP_FAT	GO:0035110~leg morphogenesis	9	4.18605	1.1e-06	FBGN0002985, FBGN0001235, FBGN0004893, FBGN0000463, FBGN0004892, FBGN0003944, FBGN0003866, FBGN0004647, FBGN0010825	167	39	7937	10.9678	0.00132584	1.24e-05	0.00177315
GOTERM_BP_FAT	GO:0016331~morphogenesis of embryonic epithelium	14	6.51163	1.15e-06	FBGN0000490, FBGN0003507, FBGN0004647, FBGN0000449, FBGN0003486, FBGN0004009, FBGN0026319, FBGN0027108, FBGN0086901, FBGN0003963, FBGN0000633, FBGN0003254, FBGN0003117, FBGN0003896	167	120	7937	5.54481	0.00139518	1.29e-05	0.00186594
GOTERM_BP_FAT	GO:0007494~midgut development	8	3.72093	1.26e-06	FBGN0000015, FBGN0003944, FBGN0086901, FBGN0003866, FBGN0003507, FBGN0003002, FBGN0000449, FBGN0003486	167	28	7937	13.5791	0.00152645	1.4e-05	0.00204164
GOTERM_BP_FAT	GO:0051173~positive regulation of nitrogen compound metabolic process	14	6.51163	1.27e-06	FBGN0026160, FBGN0005630, FBGN0004893, FBGN0004892, FBGN0001981, FBGN0003507, FBGN0000459, FBGN0014343, FBGN0004647, FBGN0084688, FBGN0002985, FBGN0013263, FBGN0003117, FBGN0040071	167	121	7937	5.49899	0.00153495	1.4e-05	0.00205302
GOTERM_BP_FAT	GO:0045935~positive regulation of nucleobase, nucleoside, nucleotide and nucleic acid metabolic process	14	6.51163	1.27e-06	FBGN0026160, FBGN0005630, FBGN0004893, FBGN0004892, FBGN0001981, FBGN0003507, FBGN0000459, FBGN0014343, FBGN0004647, FBGN0084688, FBGN0002985, FBGN0013263, FBGN0003117, FBGN0040071	167	121	7937	5.49899	0.00153495	1.4e-05	0.00205302
GOTERM_BP_FAT	GO:0060173~limb development	9	4.18605	1.35e-06	FBGN0002985, FBGN0001235, FBGN0004893, FBGN0000463, FBGN0004892, FBGN0003944, FBGN0003866, FBGN0004647, FBGN0010825	167	40	7937	10.6936	0.00162781	1.47e-05	0.00217732
GOTERM_BP_FAT	GO:0035108~limb morphogenesis	9	4.18605	1.35e-06	FBGN0002985, FBGN0001235, FBGN0004893, FBGN0000463, FBGN0004892, FBGN0003944, FBGN0003866, FBGN0004647, FBGN0010825	167	40	7937	10.6936	0.00162781	1.47e-05	0.00217732
GOTERM_BP_FAT	GO:0010604~positive regulation of macromolecule metabolic process	15	6.97674	1.39e-06	FBGN0026160, FBGN0005630, FBGN0004893, FBGN0004892, FBGN0001981, FBGN0003507, FBGN0014343, FBGN0000459, FBGN0004647, FBGN0084688, FBGN0002985, FBGN0013263, FBGN0003117, FBGN0010105, FBGN0040071	167	142	7937	5.02045	0.00168709	1.51e-05	0.00225668
GOTERM_BP_FAT	GO:0010631~epithelial cell migration	8	3.72093	1.63e-06	FBGN0004644, FBGN0086901, FBGN0001981, FBGN0020299, FBGN0000490, FBGN0003254, FBGN0001323, FBGN0020251	167	29	7937	13.1109	0.00197653	1.75e-05	0.00264421
GOTERM_BP_FAT	GO:0035127~post-embryonic limb morphogenesis	8	3.72093	1.63e-06	FBGN0002985, FBGN0001235, FBGN0004893, FBGN0000463, FBGN0004892, FBGN0003944, FBGN0003866, FBGN0010825	167	29	7937	13.1109	0.00197653	1.75e-05	0.00264421
GOTERM_BP_FAT	GO:0007427~epithelial cell migration, open tracheal system	8	3.72093	1.63e-06	FBGN0004644, FBGN0086901, FBGN0001981, FBGN0020299, FBGN0000490, FBGN0003254, FBGN0001323, FBGN0020251	167	29	7937	13.1109	0.00197653	1.75e-05	0.00264421
GOTERM_BP_FAT	GO:0007480~imaginal disc-derived leg morphogenesis	8	3.72093	1.63e-06	FBGN0002985, FBGN0001235, FBGN0004893, FBGN0000463, FBGN0004892, FBGN0003944, FBGN0003866, FBGN0010825	167	29	7937	13.1109	0.00197653	1.75e-05	0.00264421
GOTERM_BP_FAT	GO:0016360~sensory organ precursor cell fate determination	7	3.25581	1.66e-06	FBGN0002973, FBGN0001085, FBGN0000216, FBGN0002932, FBGN0002573, FBGN0004647, FBGN0013725	167	19	7937	17.5099	0.00200315	1.76e-05	0.00267986
GOTERM_BP_FAT	GO:0035277~spiracle morphogenesis, open tracheal system	7	3.25581	1.66e-06	FBGN0004644, FBGN0004009, FBGN0000015, FBGN0000577, FBGN0086901, FBGN0085432, FBGN0005672	167	19	7937	17.5099	0.00200315	1.76e-05	0.00267986
GOTERM_BP_FAT	GO:0022416~bristle development	10	4.65116	1.72e-06	FBGN0001168, FBGN0003326, FBGN0011760, FBGN0016977, FBGN0000463, FBGN0005636, FBGN0002573, FBGN0003117, FBGN0004647, FBGN0003896	167	55	7937	8.64126	0.00207782	1.81e-05	0.00277986
GOTERM_BP_FAT	GO:0045893~positive regulation of transcription, DNA-dependent	12	5.5814	1.91e-06	FBGN0026160, FBGN0005630, FBGN0002985, FBGN0004893, FBGN0004892, FBGN0001981, FBGN0013263, FBGN0003507, FBGN0000459, FBGN0003117, FBGN0004647, FBGN0040071	167	88	7937	6.48095	0.00231424	2e-05	0.00309653
GOTERM_BP_FAT	GO:0001763~morphogenesis of a branching structure	9	4.18605	1.99e-06	FBGN0014388, FBGN0001981, FBGN0020299, FBGN0000490, FBGN0003254, FBGN0010452, FBGN0020251, FBGN0004635, FBGN0003118	167	42	7937	10.1843	0.00240999	2.06e-05	0.00322479
GOTERM_BP_FAT	GO:0035109~imaginal disc-derived limb morphogenesis	8	3.72093	2.09e-06	FBGN0002985, FBGN0001235, FBGN0004893, FBGN0000463, FBGN0004892, FBGN0003944, FBGN0003866, FBGN0010825	167	30	7937	12.6739	0.00253233	2.15e-05	0.00338869
GOTERM_BP_FAT	GO:0001700~embryonic development via the syncytial blastoderm	18	8.37209	2.12e-06	FBGN0003866, FBGN0000490, FBGN0004959, FBGN0003507, FBGN0014343, FBGN0004647, FBGN0000449, FBGN0003486, FBGN0004009, FBGN0026319, FBGN0028789, FBGN0003963, FBGN0086901, FBGN0000633, FBGN0016059, FBGN0003254, FBGN0003117, FBGN0003896	167	214	7937	3.99759	0.00256954	2.16e-05	0.00343856
GOTERM_BP_FAT	GO:0007369~gastrulation	11	5.11628	2.14e-06	FBGN0010389, FBGN0003944, FBGN0003430, FBGN0085432, FBGN0000659, FBGN0020299, FBGN0000490, FBGN0003507, FBGN0038134, FBGN0020251, FBGN0004863	167	72	7937	7.26106	0.00259094	2.16e-05	0.00346722
GOTERM_BP_FAT	GO:0008347~glial cell migration	7	3.25581	2.32e-06	FBGN0004644, FBGN0002973, FBGN0016977, FBGN0000463, FBGN0010389, FBGN0034013, FBGN0004647	167	20	7937	16.6344	0.00281118	2.33e-05	0.00376238
GOTERM_BP_FAT	GO:0009952~anterior/posterior pattern formation	16	7.44186	2.38e-06	FBGN0004893, FBGN0000490, FBGN0004647, FBGN0004644, FBGN0021776, FBGN0014388, FBGN0004009, FBGN0000015, FBGN0003944, FBGN0000577, FBGN0000463, FBGN0003963, FBGN0003430, FBGN0003892, FBGN0003118, FBGN0003896	167	170	7937	4.47312	0.00287331	2.36e-05	0.00384564
GOTERM_BP_FAT	GO:0051254~positive regulation of RNA metabolic process	12	5.5814	2.4e-06	FBGN0026160, FBGN0005630, FBGN0002985, FBGN0004893, FBGN0004892, FBGN0001981, FBGN0013263, FBGN0003507, FBGN0000459, FBGN0003117, FBGN0004647, FBGN0040071	167	90	7937	6.33693	0.00290077	2.36e-05	0.00388244
GOTERM_BP_FAT	GO:0010557~positive regulation of macromolecule biosynthetic process	14	6.51163	2.63e-06	FBGN0026160, FBGN0005630, FBGN0004893, FBGN0004892, FBGN0001981, FBGN0003507, FBGN0000459, FBGN0014343, FBGN0004647, FBGN0084688, FBGN0002985, FBGN0013263, FBGN0003117, FBGN0040071	167	129	7937	5.15796	0.00318335	2.57e-05	0.00426125
GOTERM_BP_FAT	GO:0008356~asymmetric cell division	10	4.65116	2.73e-06	FBGN0011674, FBGN0004644, FBGN0002973, FBGN0000463, FBGN0001085, FBGN0000490, FBGN0002932, FBGN0003892, FBGN0004647, FBGN0004595	167	58	7937	8.1943	0.00329579	2.64e-05	0.00441201
GOTERM_BP_FAT	GO:0007449~proximal/distal pattern formation, imaginal disc	7	3.25581	3.2e-06	FBGN0004644, FBGN0004009, FBGN0001235, FBGN0003866, FBGN0000490, FBGN0004647, FBGN0004635	167	21	7937	15.8423	0.00386581	3.07e-05	0.00517655
GOTERM_BP_FAT	GO:0007474~imaginal disc-derived wing vein specification	8	3.72093	3.34e-06	FBGN0004644, FBGN0016977, FBGN0000463, FBGN0000490, FBGN0000395, FBGN0004569, FBGN0004647, FBGN0004635	167	32	7937	11.8817	0.00403873	3.19e-05	0.00540856
GOTERM_BP_FAT	GO:0009792~embryonic development ending in birth or egg hatching	18	8.37209	3.97e-06	FBGN0003866, FBGN0000490, FBGN0004959, FBGN0003507, FBGN0014343, FBGN0004647, FBGN0000449, FBGN0003486, FBGN0004009, FBGN0026319, FBGN0028789, FBGN0003963, FBGN0086901, FBGN0000633, FBGN0016059, FBGN0003254, FBGN0003117, FBGN0003896	167	224	7937	3.81913	0.00479599	3.76e-05	0.00642506
GOTERM_BP_FAT	GO:0010002~cardioblast differentiation	6	2.7907	4.23e-06	FBGN0004009, FBGN0002543, FBGN0010389, FBGN0000633, FBGN0000490, FBGN0003117	167	13	7937	21.9355	0.00511476	3.98e-05	0.0068532
GOTERM_BP_FAT	GO:0045610~regulation of hemocyte differentiation	7	3.25581	4.32e-06	FBGN0032006, FBGN0003963, FBGN0085432, FBGN0040505, FBGN0003507, FBGN0004647, FBGN0003118	167	22	7937	15.1222	0.0052204	4.03e-05	0.0069951
GOTERM_BP_FAT	GO:0042706~eye photoreceptor cell fate commitment	9	4.18605	4.86e-06	FBGN0001168, FBGN0003326, FBGN0004644, FBGN0001235, FBGN0000463, FBGN0001085, FBGN0004647, FBGN0004595, FBGN0013725	167	47	7937	9.1009	0.00586411	4.49e-05	0.00786016
GOTERM_BP_FAT	GO:0001752~compound eye photoreceptor fate commitment	9	4.18605	4.86e-06	FBGN0001168, FBGN0003326, FBGN0004644, FBGN0001235, FBGN0000463, FBGN0001085, FBGN0004647, FBGN0004595, FBGN0013725	167	47	7937	9.1009	0.00586411	4.49e-05	0.00786016
GOTERM_BP_FAT	GO:0042063~gliogenesis	9	4.18605	5.73e-06	FBGN0004644, FBGN0002973, FBGN0016977, FBGN0000463, FBGN0010389, FBGN0000492, FBGN0034013, FBGN0004647, FBGN0004595	167	48	7937	8.9113	0.00690928	5.25e-05	0.00926589
GOTERM_BP_FAT	GO:0009954~proximal/distal pattern formation	7	3.25581	5.75e-06	FBGN0004644, FBGN0004009, FBGN0001235, FBGN0003866, FBGN0000490, FBGN0004647, FBGN0004635	167	23	7937	14.4647	0.00693531	5.23e-05	0.00930091
GOTERM_BP_FAT	GO:0008052~sensory organ boundary specification	7	3.25581	5.75e-06	FBGN0002973, FBGN0001085, FBGN0000216, FBGN0002932, FBGN0002573, FBGN0004647, FBGN0013725	167	23	7937	14.4647	0.00693531	5.23e-05	0.00930091
GOTERM_BP_FAT	GO:0007473~wing disc proximal/distal pattern formation	5	2.32558	6.15e-06	FBGN0004644, FBGN0004009, FBGN0003866, FBGN0000490, FBGN0004647	167	7	7937	33.9478	0.00742122	5.56e-05	0.00995497
GOTERM_BP_FAT	GO:0008258~head involution	9	4.18605	6.72e-06	FBGN0003963, FBGN0086901, FBGN0003866, FBGN0000633, FBGN0003254, FBGN0003507, FBGN0000449, FBGN0003896, FBGN0003486	167	49	7937	8.72944	0.00810704	6.03e-05	0.0108786
GOTERM_BP_FAT	GO:0048542~lymph gland development	7	3.25581	7.53e-06	FBGN0004009, FBGN0010389, FBGN0003963, FBGN0000490, FBGN0003507, FBGN0003117, FBGN0004647	167	24	7937	13.862	0.00907812	6.71e-05	0.0121876
GOTERM_MF_FAT	GO:0016563~transcription activator activity	11	5.11628	8.23e-06	FBGN0005630, FBGN0002985, FBGN0004893, FBGN0004892, FBGN0004666, FBGN0085432, FBGN0001981, FBGN0013263, FBGN0003507, FBGN0014343, FBGN0004647	149	93	7918	6.28549	0.00204812	0.000228	0.0106892
GOTERM_BP_FAT	GO:0046552~photoreceptor cell fate commitment	9	4.18605	9.16e-06	FBGN0001168, FBGN0003326, FBGN0004644, FBGN0001235, FBGN0000463, FBGN0001085, FBGN0004647, FBGN0004595, FBGN0013725	167	51	7937	8.38711	0.0110308	8.1e-05	0.0148235
GOTERM_BP_FAT	GO:0042059~negative regulation of epidermal growth factor receptor signaling pathway	6	2.7907	9.55e-06	FBGN0014388, FBGN0041184, FBGN0015399, FBGN0002573, FBGN0004569, FBGN0010825	167	15	7937	19.0108	0.0114985	8.38e-05	0.0154556
GOTERM_BP_FAT	GO:0035289~posterior head segmentation	6	2.7907	9.55e-06	FBGN0001168, FBGN0004644, FBGN0004009, FBGN0000577, FBGN0003430, FBGN0001077	167	15	7937	19.0108	0.0114985	8.38e-05	0.0154556
GOTERM_BP_FAT	GO:0007400~neuroblast fate determination	7	3.25581	9.74e-06	FBGN0011674, FBGN0021776, FBGN0002973, FBGN0016977, FBGN0000577, FBGN0000492, FBGN0004595	167	25	7937	13.3075	0.0117237	8.48e-05	0.0157601
GOTERM_BP_FAT	GO:0035221~genital disc pattern formation	5	2.32558	1.21e-05	FBGN0004644, FBGN0004009, FBGN0000015, FBGN0000577, FBGN0000490	167	8	7937	29.7043	0.014548	0.000105	0.0195844
GOTERM_BP_FAT	GO:0035224~genital disc anterior/posterior pattern formation	5	2.32558	1.21e-05	FBGN0004644, FBGN0004009, FBGN0000015, FBGN0000577, FBGN0000490	167	8	7937	29.7043	0.014548	0.000105	0.0195844
GOTERM_BP_FAT	GO:0048754~branching morphogenesis of a tube	8	3.72093	1.35e-05	FBGN0014388, FBGN0001981, FBGN0020299, FBGN0000490, FBGN0003254, FBGN0010452, FBGN0020251, FBGN0003118	167	39	7937	9.74912	0.0162159	0.000116	0.0218479
GOTERM_BP_FAT	GO:0007455~eye-antennal disc morphogenesis	8	3.72093	1.35e-05	FBGN0000463, FBGN0000490, FBGN0011300, FBGN0003892, FBGN0004569, FBGN0004863, FBGN0003002, FBGN0003118	167	39	7937	9.74912	0.0162159	0.000116	0.0218479
GOTERM_BP_FAT	GO:0060446~branching involved in open tracheal system development	8	3.72093	1.35e-05	FBGN0014388, FBGN0001981, FBGN0020299, FBGN0000490, FBGN0003254, FBGN0010452, FBGN0020251, FBGN0003118	167	39	7937	9.74912	0.0162159	0.000116	0.0218479
GOTERM_BP_FAT	GO:0048663~neuron fate commitment	9	4.18605	1.42e-05	FBGN0001168, FBGN0003326, FBGN0004644, FBGN0001235, FBGN0000463, FBGN0001085, FBGN0004647, FBGN0004595, FBGN0013725	167	54	7937	7.92116	0.0170367	0.000121	0.0229632
GOTERM_BP_FAT	GO:0014017~neuroblast fate commitment	7	3.25581	1.57e-05	FBGN0011674, FBGN0021776, FBGN0002973, FBGN0016977, FBGN0000577, FBGN0000492, FBGN0004595	167	27	7937	12.3218	0.0188588	0.000133	0.0254423
GOTERM_BP_FAT	GO:0009891~positive regulation of biosynthetic process	14	6.51163	1.73e-05	FBGN0026160, FBGN0005630, FBGN0004893, FBGN0004892, FBGN0001981, FBGN0003507, FBGN0000459, FBGN0014343, FBGN0004647, FBGN0084688, FBGN0002985, FBGN0013263, FBGN0003117, FBGN0040071	167	153	7937	4.34887	0.0207698	0.000146	0.0280473
GOTERM_BP_FAT	GO:0031328~positive regulation of cellular biosynthetic process	14	6.51163	1.73e-05	FBGN0026160, FBGN0005630, FBGN0004893, FBGN0004892, FBGN0001981, FBGN0003507, FBGN0000459, FBGN0014343, FBGN0004647, FBGN0084688, FBGN0002985, FBGN0013263, FBGN0003117, FBGN0040071	167	153	7937	4.34887	0.0207698	0.000146	0.0280473
GOTERM_BP_FAT	GO:0045465~R8 cell differentiation	6	2.7907	1.9e-05	FBGN0001168, FBGN0003326, FBGN0004644, FBGN0000463, FBGN0002573, FBGN0004647	167	17	7937	16.7742	0.0227718	0.000159	0.0307817
GOTERM_BP_FAT	GO:0014016~neuroblast differentiation	7	3.25581	1.97e-05	FBGN0011674, FBGN0021776, FBGN0002973, FBGN0016977, FBGN0000577, FBGN0000492, FBGN0004595	167	28	7937	11.8817	0.0235334	0.000163	0.0318234
GOTERM_BP_FAT	GO:0030707~ovarian follicle cell development	16	7.44186	2.2e-05	FBGN0032006, FBGN0000490, FBGN0014343, FBGN0004647, FBGN0004635, FBGN0004861, FBGN0004644, FBGN0014388, FBGN0004009, FBGN0000463, FBGN0000180, FBGN0005672, FBGN0002932, FBGN0003892, FBGN0004569, FBGN0003118	167	204	7937	3.7276	0.0263436	0.000182	0.0356739
GOTERM_BP_FAT	GO:0007442~hindgut morphogenesis	8	3.72093	2.25e-05	FBGN0004644, FBGN0004009, FBGN0004893, FBGN0086901, FBGN0000633, FBGN0000659, FBGN0000490, FBGN0003254	167	42	7937	9.05275	0.0268356	0.000184	0.0363492
GOTERM_BP_FAT	GO:0060562~epithelial tube morphogenesis	8	3.72093	2.25e-05	FBGN0014388, FBGN0001981, FBGN0020299, FBGN0000490, FBGN0003254, FBGN0010452, FBGN0020251, FBGN0003118	167	42	7937	9.05275	0.0268356	0.000184	0.0363492
GOTERM_BP_FAT	GO:0051301~cell division	16	7.44186	2.34e-05	FBGN0011674, FBGN0001981, FBGN0001085, FBGN0000490, FBGN0004647, FBGN0004635, FBGN0004595, FBGN0004644, FBGN0002973, FBGN0021776, FBGN0000463, FBGN0013263, FBGN0015399, FBGN0002932, FBGN0003892, FBGN0032104	167	205	7937	3.70942	0.0278905	0.00019	0.0377983
GOTERM_BP_FAT	GO:0016481~negative regulation of transcription	16	7.44186	2.62e-05	FBGN0001168, FBGN0002734, FBGN0004893, FBGN0002631, FBGN0004892, FBGN0002733, FBGN0002735, FBGN0003866, FBGN0001981, FBGN0023214, FBGN0004647, FBGN0004861, FBGN0002985, FBGN0000577, FBGN0000659, FBGN0003117	167	207	7937	3.67358	0.0312226	0.000211	0.0423855
GOTERM_BP_FAT	GO:0007351~tripartite regional subdivision	13	6.04651	3.38e-05	FBGN0004893, FBGN0000490, FBGN0004647, FBGN0004644, FBGN0014388, FBGN0004009, FBGN0000015, FBGN0021776, FBGN0000463, FBGN0003963, FBGN0003430, FBGN0003118, FBGN0003896	167	140	7937	4.41322	0.0401132	0.000271	0.0547013
GOTERM_BP_FAT	GO:0008595~determination of anterior/posterior axis, embryo	13	6.04651	3.38e-05	FBGN0004893, FBGN0000490, FBGN0004647, FBGN0004644, FBGN0014388, FBGN0004009, FBGN0000015, FBGN0021776, FBGN0000463, FBGN0003963, FBGN0003430, FBGN0003118, FBGN0003896	167	140	7937	4.41322	0.0401132	0.000271	0.0547013
GOTERM_BP_FAT	GO:0007482~haltere development	5	2.32558	3.51e-05	FBGN0015380, FBGN0001235, FBGN0003944, FBGN0041184, FBGN0004569	167	10	7937	23.7635	0.0416518	0.00028	0.0568442
GOTERM_BP_FAT	GO:0035161~imaginal disc lineage restriction	5	2.32558	3.51e-05	FBGN0004644, FBGN0000463, FBGN0000577, FBGN0003892, FBGN0004647	167	10	7937	23.7635	0.0416518	0.00028	0.0568442
GOTERM_BP_FAT	GO:0042067~establishment of ommatidial polarity	8	3.72093	4.15e-05	FBGN0003326, FBGN0004009, FBGN0014388, FBGN0000463, FBGN0001085, FBGN0014343, FBGN0004569, FBGN0004647	167	46	7937	8.26556	0.0490612	0.000329	0.0672109
GOTERM_BP_FAT	GO:0007448~anterior/posterior pattern formation, imaginal disc	6	2.7907	4.53e-05	FBGN0004644, FBGN0004009, FBGN0000015, FBGN0000577, FBGN0000490, FBGN0003892	167	20	7937	14.2581	0.053373	0.000356	0.0732805
GOTERM_BP_FAT	GO:0000578~embryonic axis specification	13	6.04651	4.79e-05	FBGN0004893, FBGN0000490, FBGN0004647, FBGN0004644, FBGN0014388, FBGN0004009, FBGN0000015, FBGN0021776, FBGN0000463, FBGN0003963, FBGN0003430, FBGN0003118, FBGN0003896	167	145	7937	4.26104	0.0563287	0.000374	0.0774568
GOTERM_BP_FAT	GO:0009968~negative regulation of signal transduction	11	5.11628	4.96e-05	FBGN0002973, FBGN0014388, FBGN0044028, FBGN0085432, FBGN0041184, FBGN0015399, FBGN0002573, FBGN0003892, FBGN0004569, FBGN0004647, FBGN0010825	167	102	7937	5.12545	0.0583323	0.000385	0.0802952
GOTERM_BP_FAT	GO:0010648~negative regulation of cell communication	11	5.11628	5.4e-05	FBGN0002973, FBGN0014388, FBGN0044028, FBGN0085432, FBGN0041184, FBGN0015399, FBGN0002573, FBGN0003892, FBGN0004569, FBGN0004647, FBGN0010825	167	103	7937	5.07569	0.0632897	0.000416	0.087344
GOTERM_BP_FAT	GO:0035216~haltere disc development	5	2.32558	5.43e-05	FBGN0015380, FBGN0001235, FBGN0003944, FBGN0041184, FBGN0004569	167	11	7937	21.6032	0.0636514	0.000416	0.0878597
GOTERM_BP_FAT	GO:0009948~anterior/posterior axis specification	13	6.04651	5.48e-05	FBGN0004893, FBGN0000490, FBGN0004647, FBGN0004644, FBGN0014388, FBGN0004009, FBGN0000015, FBGN0021776, FBGN0000463, FBGN0003963, FBGN0003430, FBGN0003118, FBGN0003896	167	147	7937	4.20306	0.0641908	0.000417	0.0886292
GOTERM_BP_FAT	GO:0051172~negative regulation of nitrogen compound metabolic process	16	7.44186	6.22e-05	FBGN0001168, FBGN0002734, FBGN0004893, FBGN0002631, FBGN0004892, FBGN0002733, FBGN0002735, FBGN0003866, FBGN0001981, FBGN0023214, FBGN0004647, FBGN0004861, FBGN0002985, FBGN0000577, FBGN0000659, FBGN0003117	167	223	7937	3.41001	0.0725557	0.000471	0.100618
GOTERM_BP_FAT	GO:0045934~negative regulation of nucleobase, nucleoside, nucleotide and nucleic acid metabolic process	16	7.44186	6.22e-05	FBGN0001168, FBGN0002734, FBGN0004893, FBGN0002631, FBGN0004892, FBGN0002733, FBGN0002735, FBGN0003866, FBGN0001981, FBGN0023214, FBGN0004647, FBGN0004861, FBGN0002985, FBGN0000577, FBGN0000659, FBGN0003117	167	223	7937	3.41001	0.0725557	0.000471	0.100618
GOTERM_BP_FAT	GO:0008586~imaginal disc-derived wing vein morphogenesis	7	3.25581	6.33e-05	FBGN0000463, FBGN0086901, FBGN0041184, FBGN0000490, FBGN0002931, FBGN0004635, FBGN0010825	167	34	7937	9.78496	0.0737609	0.000476	0.102354
GOTERM_BP_FAT	GO:0007155~cell adhesion	14	6.51163	6.73e-05	FBGN0038247, FBGN0016700, FBGN0004449, FBGN0001085, FBGN0004647, FBGN0004635, FBGN0000071, FBGN0000463, FBGN0052666, FBGN0000180, FBGN0010452, FBGN0004364, FBGN0001257, FBGN0003118	167	174	7937	3.82401	0.0782615	0.000503	0.108857
GOTERM_BP_FAT	GO:0048190~wing disc dorsal/ventral pattern formation	8	3.72093	7.23e-05	FBGN0004009, FBGN0000463, FBGN0002735, FBGN0044028, FBGN0010651, FBGN0004647, FBGN0040071, FBGN0003118	167	50	7937	7.60431	0.0837908	0.000537	0.11689
GOTERM_BP_FAT	GO:0035309~wing and notum subfield formation	5	2.32558	8.01e-05	FBGN0004009, FBGN0000490, FBGN0000492, FBGN0004635, FBGN0003896	167	12	7937	19.8029	0.0924871	0.000592	0.12962
GOTERM_BP_FAT	GO:0035111~leg joint morphogenesis	5	2.32558	8.01e-05	FBGN0002985, FBGN0004893, FBGN0000463, FBGN0004892, FBGN0004647	167	12	7937	19.8029	0.0924871	0.000592	0.12962
GOTERM_BP_FAT	GO:0010629~negative regulation of gene expression	17	7.90698	8.49e-05	FBGN0001168, FBGN0002734, FBGN0004893, FBGN0002631, FBGN0004892, FBGN0002733, FBGN0002735, FBGN0003866, FBGN0001981, FBGN0023214, FBGN0004647, FBGN0004861, FBGN0002985, FBGN0000577, FBGN0000659, FBGN0031488, FBGN0003117	167	256	7937	3.15609	0.0976609	0.000623	0.137251
GOTERM_BP_FAT	GO:0001706~endoderm formation	4	1.86047	8.71e-05	FBGN0010389, FBGN0003944, FBGN0000659, FBGN0003507	167	5	7937	38.0216	0.100139	0.000635	0.140921
GOTERM_BP_FAT	GO:0016055~Wnt receptor signaling pathway	9	4.18605	0.000107	FBGN0015380, FBGN0004009, FBGN0016977, FBGN0003866, FBGN0044028, FBGN0085432, FBGN0001085, FBGN0038134, FBGN0020251	167	71	7937	6.02454	0.121874	0.000778	0.173548
GOTERM_BP_FAT	GO:0048100~wing disc anterior/posterior pattern formation	5	2.32558	0.000114	FBGN0004644, FBGN0004009, FBGN0000577, FBGN0000490, FBGN0003892	167	13	7937	18.2796	0.128817	0.000821	0.184138
GOTERM_BP_FAT	GO:0016318~ommatidial rotation	6	2.7907	0.000143	FBGN0003326, FBGN0004009, FBGN0014388, FBGN0000463, FBGN0001085, FBGN0004569	167	25	7937	11.4065	0.158614	0.0010214	0.230555
GOTERM_BP_FAT	GO:0022610~biological adhesion	14	6.51163	0.000148	FBGN0038247, FBGN0016700, FBGN0004449, FBGN0001085, FBGN0004647, FBGN0004635, FBGN0000071, FBGN0000463, FBGN0052666, FBGN0000180, FBGN0010452, FBGN0004364, FBGN0001257, FBGN0003118	167	188	7937	3.53924	0.164082	0.00105371	0.239247
GOTERM_BP_FAT	GO:0007460~R8 cell fate commitment	5	2.32558	0.000157	FBGN0001168, FBGN0003326, FBGN0004644, FBGN0000463, FBGN0004647	167	14	7937	16.9739	0.172984	0.00111009	0.253521
GOTERM_BP_FAT	GO:0002520~immune system development	8	3.72093	0.000169	FBGN0004009, FBGN0010389, FBGN0032006, FBGN0003963, FBGN0000490, FBGN0003507, FBGN0003117, FBGN0004647	167	57	7937	6.67045	0.185256	0.00119046	0.27345
GOTERM_BP_FAT	GO:0048534~hemopoietic or lymphoid organ development	8	3.72093	0.000169	FBGN0004009, FBGN0010389, FBGN0032006, FBGN0003963, FBGN0000490, FBGN0003507, FBGN0003117, FBGN0004647	167	57	7937	6.67045	0.185256	0.00119046	0.27345
GOTERM_BP_FAT	GO:0010558~negative regulation of macromolecule biosynthetic process	16	7.44186	0.000187	FBGN0001168, FBGN0002734, FBGN0004893, FBGN0002631, FBGN0004892, FBGN0002733, FBGN0002735, FBGN0003866, FBGN0001981, FBGN0023214, FBGN0004647, FBGN0004861, FBGN0002985, FBGN0000577, FBGN0000659, FBGN0003117	167	246	7937	3.09118	0.20275	0.00130889	0.302375
GOTERM_BP_FAT	GO:0048333~mesodermal cell differentiation	5	2.32558	0.00021	FBGN0010389, FBGN0003944, FBGN0085432, FBGN0003507, FBGN0004863	167	15	7937	15.8423	0.224927	0.00146328	0.339959
GOTERM_BP_FAT	GO:0001710~mesodermal cell fate commitment	5	2.32558	0.00021	FBGN0010389, FBGN0003944, FBGN0085432, FBGN0003507, FBGN0004863	167	15	7937	15.8423	0.224927	0.00146328	0.339959
GOTERM_BP_FAT	GO:0031327~negative regulation of cellular biosynthetic process	16	7.44186	0.000214	FBGN0001168, FBGN0002734, FBGN0004893, FBGN0002631, FBGN0004892, FBGN0002733, FBGN0002735, FBGN0003866, FBGN0001981, FBGN0023214, FBGN0004647, FBGN0004861, FBGN0002985, FBGN0000577, FBGN0000659, FBGN0003117	167	249	7937	3.05394	0.227995	0.00147756	0.345242
GOTERM_BP_FAT	GO:0009890~negative regulation of biosynthetic process	16	7.44186	0.000214	FBGN0001168, FBGN0002734, FBGN0004893, FBGN0002631, FBGN0004892, FBGN0002733, FBGN0002735, FBGN0003866, FBGN0001981, FBGN0023214, FBGN0004647, FBGN0004861, FBGN0002985, FBGN0000577, FBGN0000659, FBGN0003117	167	249	7937	3.05394	0.227995	0.00147756	0.345242
GOTERM_BP_FAT	GO:0001736~establishment of planar polarity	8	3.72093	0.00026	FBGN0003326, FBGN0004009, FBGN0014388, FBGN0000463, FBGN0001085, FBGN0014343, FBGN0004569, FBGN0004647	167	61	7937	6.23304	0.27037	0.0017894	0.420402
GOTERM_BP_FAT	GO:0007479~leg disc proximal/distal pattern formation	5	2.32558	0.000276	FBGN0004009, FBGN0001235, FBGN0003866, FBGN0000490, FBGN0004635	167	16	7937	14.8522	0.284109	0.00188651	0.4457
GOTERM_BP_FAT	GO:0035223~leg disc pattern formation	5	2.32558	0.000276	FBGN0004009, FBGN0001235, FBGN0003866, FBGN0000490, FBGN0004635	167	16	7937	14.8522	0.284109	0.00188651	0.4457
GOTERM_BP_FAT	GO:0007164~establishment of tissue polarity	8	3.72093	0.000288	FBGN0003326, FBGN0004009, FBGN0014388, FBGN0000463, FBGN0001085, FBGN0014343, FBGN0004569, FBGN0004647	167	62	7937	6.13251	0.294729	0.00195973	0.465584
GOTERM_BP_FAT	GO:0048103~somatic stem cell division	6	2.7907	0.000298	FBGN0011674, FBGN0004644, FBGN0021776, FBGN0002973, FBGN0001981, FBGN0003892	167	29	7937	9.83316	0.302887	0.00201366	0.48106
GOTERM_BP_FAT	GO:0042461~photoreceptor cell development	8	3.72093	0.000319	FBGN0040505, FBGN0005672, FBGN0005619, FBGN0023214, FBGN0002573, FBGN0004647, FBGN0013725, FBGN0003118	167	63	7937	6.03517	0.320237	0.00214221	0.514576
GOTERM_BP_FAT	GO:0010605~negative regulation of macromolecule metabolic process	18	8.37209	0.000324	FBGN0001168, FBGN0002734, FBGN0004893, FBGN0002631, FBGN0004892, FBGN0002733, FBGN0003866, FBGN0002735, FBGN0001981, FBGN0023214, FBGN0004647, FBGN0004861, FBGN0004644, FBGN0002985, FBGN0000577, FBGN0000659, FBGN0031488, FBGN0003117	167	317	7937	2.69869	0.324788	0.00216742	0.523508
GOTERM_CC_FAT	GO:0030139~endocytic vesicle	4	1.86047	0.000325	FBGN0004644, FBGN0000463, FBGN0003892, FBGN0010105	90	8	4786	26.5889	0.0492027	0.0249116	0.390156
GOTERM_BP_FAT	GO:0035285~appendage segmentation	5	2.32558	0.000355	FBGN0002985, FBGN0004893, FBGN0000463, FBGN0004892, FBGN0004647	167	17	7937	13.9785	0.349488	0.00235982	0.573042
GOTERM_BP_FAT	GO:0048871~multicellular organismal homeostasis	5	2.32558	0.000355	FBGN0003963, FBGN0086901, FBGN0003507, FBGN0004635, FBGN0003896	167	17	7937	13.9785	0.349488	0.00235982	0.573042
GOTERM_BP_FAT	GO:0001894~tissue homeostasis	5	2.32558	0.000355	FBGN0003963, FBGN0086901, FBGN0003507, FBGN0004635, FBGN0003896	167	17	7937	13.9785	0.349488	0.00235982	0.573042
GOTERM_BP_FAT	GO:0035286~leg segmentation	5	2.32558	0.000355	FBGN0002985, FBGN0004893, FBGN0000463, FBGN0004892, FBGN0004647	167	17	7937	13.9785	0.349488	0.00235982	0.573042
GOTERM_BP_FAT	GO:0007276~gamete generation	30	13.9535	0.000363	FBGN0010389, FBGN0000490, FBGN0004959, FBGN0001234, FBGN0004647, FBGN0001077, FBGN0003002, FBGN0004861, FBGN0004644, FBGN0021776, FBGN0004009, FBGN0000463, FBGN0013263, FBGN0015399, FBGN0002932, FBGN0004569, FBGN0032006, FBGN0003507, FBGN0014343, FBGN0004635, FBGN0003486, FBGN0011760, FBGN0000015, FBGN0014388, FBGN0000180, FBGN0020299, FBGN0005672, FBGN0003892, FBGN0003118, FBGN0028421	167	715	7937	1.99414	0.356142	0.00240299	0.586703
GOTERM_BP_FAT	GO:0060284~regulation of cell development	11	5.11628	0.0004	FBGN0021776, FBGN0002973, FBGN0004009, FBGN0014388, FBGN0000463, FBGN0016700, FBGN0005672, FBGN0002932, FBGN0026375, FBGN0004647, FBGN0004595	167	131	7937	3.99081	0.383643	0.0026266	0.644686
GOTERM_CC_FAT	GO:0044421~extracellular region part	11	5.11628	0.000434	FBGN0003326, FBGN0004644, FBGN0041182, FBGN0004009, FBGN0004449, FBGN0044028, FBGN0000490, FBGN0038134, FBGN0031701, FBGN0015773, FBGN0001257	90	151	4786	3.87388	0.0650463	0.02217	0.51976
GOTERM_BP_FAT	GO:0007163~establishment or maintenance of cell polarity	10	4.65116	0.000439	FBGN0003326, FBGN0004009, FBGN0014388, FBGN0016977, FBGN0000463, FBGN0000633, FBGN0001085, FBGN0014343, FBGN0004569, FBGN0004647	167	109	7937	4.36027	0.412403	0.00287001	0.708118
GOTERM_BP_FAT	GO:0035288~anterior head segmentation	4	1.86047	0.000466	FBGN0004644, FBGN0004009, FBGN0001235, FBGN0000577	167	8	7937	23.7635	0.431167	0.00302857	0.751178
GOTERM_BP_FAT	GO:0045168~cell-cell signaling involved in cell fate specification	4	1.86047	0.000466	FBGN0003326, FBGN0004644, FBGN0000463, FBGN0004647	167	8	7937	23.7635	0.431167	0.00302857	0.751178
GOTERM_BP_FAT	GO:0007418~ventral midline development	4	1.86047	0.000466	FBGN0004644, FBGN0004009, FBGN0000577, FBGN0004666	167	8	7937	23.7635	0.431167	0.00302857	0.751178
GOTERM_BP_FAT	GO:0007506~gonadal mesoderm development	4	1.86047	0.000466	FBGN0004644, FBGN0000015, FBGN0010389, FBGN0001077	167	8	7937	23.7635	0.431167	0.00302857	0.751178
GOTERM_BP_FAT	GO:0050767~regulation of neurogenesis	8	3.72093	0.000467	FBGN0002973, FBGN0014388, FBGN0000463, FBGN0016700, FBGN0002932, FBGN0026375, FBGN0004647, FBGN0004595	167	67	7937	5.67486	0.432085	0.00302101	0.75332
GOTERM_BP_FAT	GO:0048619~embryonic hindgut morphogenesis	6	2.7907	0.00048	FBGN0004893, FBGN0086901, FBGN0000633, FBGN0000659, FBGN0000490, FBGN0003254	167	32	7937	8.9113	0.441034	0.00308919	0.774384
GOTERM_BP_FAT	GO:0009953~dorsal/ventral pattern formation	11	5.11628	0.000508	FBGN0004009, FBGN0000463, FBGN0003866, FBGN0002735, FBGN0044028, FBGN0000490, FBGN0010651, FBGN0000492, FBGN0004647, FBGN0040071, FBGN0003118	167	135	7937	3.87257	0.459438	0.00324945	0.818773
GOTERM_BP_FAT	GO:0045892~negative regulation of transcription, DNA-dependent	13	6.04651	0.000529	FBGN0001168, FBGN0004893, FBGN0002734, FBGN0002733, FBGN0004892, FBGN0002735, FBGN0003866, FBGN0001981, FBGN0004647, FBGN0004861, FBGN0002985, FBGN0000659, FBGN0003117	167	187	7937	3.30401	0.473161	0.00336727	0.852853
GOTERM_BP_FAT	GO:0019953~sexual reproduction	30	13.9535	0.000573	FBGN0010389, FBGN0000490, FBGN0004959, FBGN0001234, FBGN0004647, FBGN0001077, FBGN0003002, FBGN0004861, FBGN0004644, FBGN0021776, FBGN0004009, FBGN0000463, FBGN0013263, FBGN0015399, FBGN0002932, FBGN0004569, FBGN0032006, FBGN0003507, FBGN0014343, FBGN0004635, FBGN0003486, FBGN0011760, FBGN0000015, FBGN0014388, FBGN0000180, FBGN0020299, FBGN0005672, FBGN0003892, FBGN0003118, FBGN0028421	167	735	7937	1.93988	0.500678	0.00362955	0.923912
GOTERM_BP_FAT	GO:0007435~salivary gland morphogenesis	10	4.65116	0.000611	FBGN0001168, FBGN0015380, FBGN0026319, FBGN0032006, FBGN0085432, FBGN0000633, FBGN0001085, FBGN0000659, FBGN0003254, FBGN0003507	167	114	7937	4.16903	0.522707	0.0038448	0.98364
GOTERM_BP_FAT	GO:0022612~gland morphogenesis	10	4.65116	0.000611	FBGN0001168, FBGN0015380, FBGN0026319, FBGN0032006, FBGN0085432, FBGN0000633, FBGN0001085, FBGN0000659, FBGN0003254, FBGN0003507	167	114	7937	4.16903	0.522707	0.0038448	0.98364
GOTERM_BP_FAT	GO:0001738~morphogenesis of a polarized epithelium	8	3.72093	0.000611	FBGN0003326, FBGN0004009, FBGN0014388, FBGN0000463, FBGN0001085, FBGN0014343, FBGN0004569, FBGN0004647	167	70	7937	5.43165	0.522946	0.0038275	0.984303
GOTERM_BP_FAT	GO:0009967~positive regulation of signal transduction	7	3.25581	0.000632	FBGN0004644, FBGN0026319, FBGN0005672, FBGN0002932, FBGN0004647, FBGN0004863, FBGN0004635	167	51	7937	6.52331	0.534803	0.00393704	1.0176
GOTERM_BP_FAT	GO:0017145~stem cell division	7	3.25581	0.000632	FBGN0011674, FBGN0004644, FBGN0021776, FBGN0002973, FBGN0001981, FBGN0000490, FBGN0003892	167	51	7937	6.52331	0.534803	0.00393704	1.0176
GOTERM_BP_FAT	GO:0007405~neuroblast proliferation	6	2.7907	0.000642	FBGN0011674, FBGN0021776, FBGN0002973, FBGN0001981, FBGN0011300, FBGN0004595	167	34	7937	8.38711	0.540279	0.00397738	1.03327
GOTERM_BP_FAT	GO:0007492~endoderm development	4	1.86047	0.000688	FBGN0010389, FBGN0003944, FBGN0000659, FBGN0003507	167	9	7937	21.1231	0.565417	0.00424286	1.10762
GOTERM_BP_FAT	GO:0046845~branched duct epithelial cell fate determination, open tracheal system	4	1.86047	0.000688	FBGN0005672, FBGN0000490, FBGN0001323, FBGN0004635	167	9	7937	21.1231	0.565417	0.00424286	1.10762
GOTERM_BP_FAT	GO:0048610~reproductive cellular process	23	10.6977	0.000694	FBGN0010389, FBGN0032006, FBGN0000490, FBGN0003507, FBGN0014343, FBGN0004647, FBGN0004635, FBGN0001077, FBGN0003002, FBGN0004861, FBGN0004644, FBGN0011760, FBGN0000015, FBGN0014388, FBGN0004009, FBGN0000463, FBGN0000180, FBGN0005672, FBGN0003892, FBGN0002932, FBGN0004569, FBGN0003118, FBGN0028421	167	500	7937	2.18624	0.568423	0.00425645	1.11679
GOTERM_BP_FAT	GO:0051253~negative regulation of RNA metabolic process	13	6.04651	0.000701	FBGN0001168, FBGN0004893, FBGN0002734, FBGN0002733, FBGN0004892, FBGN0002735, FBGN0003866, FBGN0001981, FBGN0004647, FBGN0004861, FBGN0002985, FBGN0000659, FBGN0003117	167	193	7937	3.2013	0.572277	0.0042801	1.12865
GOTERM_BP_FAT	GO:0042051~compound eye photoreceptor development	7	3.25581	0.000778	FBGN0040505, FBGN0005672, FBGN0005619, FBGN0002573, FBGN0004647, FBGN0013725, FBGN0003118	167	53	7937	6.27714	0.610391	0.00472555	1.2519
GOTERM_BP_FAT	GO:0010647~positive regulation of cell communication	7	3.25581	0.000778	FBGN0004644, FBGN0026319, FBGN0005672, FBGN0002932, FBGN0004647, FBGN0004863, FBGN0004635	167	53	7937	6.27714	0.610391	0.00472555	1.2519
GOTERM_MF_FAT	GO:0004714~transmembrane receptor protein tyrosine kinase activity	5	2.32558	0.000787	FBGN0015380, FBGN0010389, FBGN0032006, FBGN0040505, FBGN0025936	149	23	7918	11.5524	0.178005	0.0194113	1.01684
GOTERM_BP_FAT	GO:0048477~oogenesis	24	11.1628	0.000795	FBGN0032006, FBGN0000490, FBGN0004959, FBGN0014343, FBGN0001234, FBGN0004647, FBGN0004635, FBGN0004861, FBGN0003486, FBGN0004644, FBGN0011760, FBGN0021776, FBGN0014388, FBGN0004009, FBGN0000463, FBGN0000180, FBGN0020299, FBGN0005672, FBGN0013263, FBGN0015399, FBGN0003892, FBGN0002932, FBGN0004569, FBGN0003118	167	539	7937	2.11623	0.618404	0.00480537	1.27932
GOTERM_BP_FAT	GO:0007173~epidermal growth factor receptor signaling pathway	6	2.7907	0.00084	FBGN0014388, FBGN0016977, FBGN0086901, FBGN0005672, FBGN0004635, FBGN0003118	167	36	7937	7.92116	0.63872	0.00505238	1.35148
GOTERM_BP_FAT	GO:0042462~eye photoreceptor cell development	7	3.25581	0.00086	FBGN0040505, FBGN0005672, FBGN0005619, FBGN0002573, FBGN0004647, FBGN0013725, FBGN0003118	167	54	7937	6.1609	0.647391	0.00514708	1.3835
GOTERM_BP_FAT	GO:0042981~regulation of apoptosis	9	4.18605	0.000921	FBGN0004009, FBGN0026319, FBGN0037007, FBGN0033483, FBGN0000659, FBGN0005672, FBGN0002573, FBGN0004569, FBGN0003118	167	97	7937	4.40972	0.67222	0.00547957	1.47969
GOTERM_BP_FAT	GO:0007292~female gamete generation	24	11.1628	0.000948	FBGN0032006, FBGN0000490, FBGN0004959, FBGN0014343, FBGN0001234, FBGN0004647, FBGN0004635, FBGN0004861, FBGN0003486, FBGN0004644, FBGN0011760, FBGN0021776, FBGN0014388, FBGN0004009, FBGN0000463, FBGN0000180, FBGN0020299, FBGN0005672, FBGN0013263, FBGN0015399, FBGN0003892, FBGN0002932, FBGN0004569, FBGN0003118	167	546	7937	2.0891	0.683002	0.00561583	1.52372
GOTERM_BP_FAT	GO:0048070~regulation of pigmentation during development	4	1.86047	0.000968	FBGN0004009, FBGN0000015, FBGN0044028, FBGN0001981	167	10	7937	19.0108	0.690393	0.00570295	1.55477
GOTERM_BP_FAT	GO:0009798~axis specification	13	6.04651	0.00100224	FBGN0004893, FBGN0000490, FBGN0004647, FBGN0004644, FBGN0014388, FBGN0004009, FBGN0000015, FBGN0021776, FBGN0000463, FBGN0003963, FBGN0003430, FBGN0003118, FBGN0003896	167	201	7937	3.07388	0.70309	0.00587745	1.60985
GOTERM_BP_FAT	GO:0008354~germ cell migration	6	2.7907	0.00108184	FBGN0004644, FBGN0000015, FBGN0010389, FBGN0003507, FBGN0001077, FBGN0003002	167	38	7937	7.50425	0.730401	0.00631246	1.73666
GOTERM_BP_FAT	GO:0007367~segment polarity determination	6	2.7907	0.00122024	FBGN0004644, FBGN0004009, FBGN0000577, FBGN0085432, FBGN0003892, FBGN0020251	167	39	7937	7.31184	0.772045	0.00708348	1.95676
GOTERM_BP_FAT	GO:0048609~reproductive process in a multicellular organism	30	13.9535	0.00141582	FBGN0010389, FBGN0000490, FBGN0004959, FBGN0001234, FBGN0004647, FBGN0001077, FBGN0003002, FBGN0004861, FBGN0004644, FBGN0021776, FBGN0004009, FBGN0000463, FBGN0013263, FBGN0015399, FBGN0002932, FBGN0004569, FBGN0032006, FBGN0003507, FBGN0014343, FBGN0004635, FBGN0003486, FBGN0011760, FBGN0000015, FBGN0014388, FBGN0000180, FBGN0020299, FBGN0005672, FBGN0003892, FBGN0003118, FBGN0028421	167	778	7937	1.83266	0.820175	0.00817583	2.26704
GOTERM_BP_FAT	GO:0032504~multicellular organism reproduction	30	13.9535	0.00141582	FBGN0010389, FBGN0000490, FBGN0004959, FBGN0001234, FBGN0004647, FBGN0001077, FBGN0003002, FBGN0004861, FBGN0004644, FBGN0021776, FBGN0004009, FBGN0000463, FBGN0013263, FBGN0015399, FBGN0002932, FBGN0004569, FBGN0032006, FBGN0003507, FBGN0014343, FBGN0004635, FBGN0003486, FBGN0011760, FBGN0000015, FBGN0014388, FBGN0000180, FBGN0020299, FBGN0005672, FBGN0003892, FBGN0003118, FBGN0028421	167	778	7937	1.83266	0.820175	0.00817583	2.26704
GOTERM_BP_FAT	GO:0007548~sex differentiation	7	3.25581	0.00150444	FBGN0004644, FBGN0004009, FBGN0000015, FBGN0010389, FBGN0000577, FBGN0000490, FBGN0001077	167	60	7937	5.54481	0.838499	0.00864454	2.40732
GOTERM_BP_FAT	GO:0007380~specification of segmental identity, head	4	1.86047	0.00172025	FBGN0001235, FBGN0014143, FBGN0003430, FBGN0003866	167	12	7937	15.8423	0.875695	0.00983294	2.74816
GOTERM_BP_FAT	GO:0003006~reproductive developmental process	22	10.2326	0.00192049	FBGN0010389, FBGN0032006, FBGN0000490, FBGN0014343, FBGN0004647, FBGN0004635, FBGN0001077, FBGN0004861, FBGN0004644, FBGN0011760, FBGN0000015, FBGN0014388, FBGN0004009, FBGN0000463, FBGN0000577, FBGN0000180, FBGN0005672, FBGN0003892, FBGN0002932, FBGN0004569, FBGN0003118, FBGN0028421	167	506	7937	2.06639	0.902504	0.0109208	3.0634
GOTERM_BP_FAT	GO:0030718~germ-line stem cell maintenance	5	2.32558	0.00192574	FBGN0000463, FBGN0001981, FBGN0000490, FBGN0002932, FBGN0004647	167	26	7937	9.1398	0.903124	0.0108994	3.07167
GOTERM_BP_FAT	GO:0043067~regulation of programmed cell death	9	4.18605	0.00219815	FBGN0004009, FBGN0026319, FBGN0037007, FBGN0033483, FBGN0000659, FBGN0005672, FBGN0002573, FBGN0004569, FBGN0003118	167	111	7937	3.85354	0.930393	0.0123755	3.49895
GOTERM_BP_FAT	GO:0030713~ovarian follicle cell stalk formation	4	1.86047	0.00220217	FBGN0004644, FBGN0000463, FBGN0004647, FBGN0004861	167	13	7937	14.6237	0.930731	0.0123407	3.50524
GOTERM_BP_FAT	GO:0035217~labial disc development	3	1.39535	0.00253772	FBGN0004644, FBGN0004009, FBGN0000490	167	4	7937	35.6452	0.953907	0.0141448	4.02912
GOTERM_BP_FAT	GO:0048099~anterior/posterior lineage restriction, imaginal disc	3	1.39535	0.00253772	FBGN0004644, FBGN0000577, FBGN0003892	167	4	7937	35.6452	0.953907	0.0141448	4.02912
GOTERM_BP_FAT	GO:0021954~central nervous system neuron development	3	1.39535	0.00253772	FBGN0004644, FBGN0000577, FBGN0004861	167	4	7937	35.6452	0.953907	0.0141448	4.02912
GOTERM_BP_FAT	GO:0035155~negative regulation of terminal cell fate specification, open tracheal system	3	1.39535	0.00253772	FBGN0014388, FBGN0000463, FBGN0004647	167	4	7937	35.6452	0.953907	0.0141448	4.02912
GOTERM_BP_FAT	GO:0021953~central nervous system neuron differentiation	3	1.39535	0.00253772	FBGN0004644, FBGN0000577, FBGN0004861	167	4	7937	35.6452	0.953907	0.0141448	4.02912
GOTERM_BP_FAT	GO:0051960~regulation of nervous system development	8	3.72093	0.00268739	FBGN0002973, FBGN0014388, FBGN0000463, FBGN0016700, FBGN0002932, FBGN0026375, FBGN0004647, FBGN0004595	167	90	7937	4.22462	0.961566	0.0149054	4.26192
GOTERM_BP_FAT	GO:0010941~regulation of cell death	9	4.18605	0.00274481	FBGN0004009, FBGN0026319, FBGN0037007, FBGN0033483, FBGN0000659, FBGN0005672, FBGN0002573, FBGN0004569, FBGN0003118	167	115	7937	3.7195	0.964154	0.0151525	4.35109
GOTERM_BP_FAT	GO:0045167~asymmetric protein localization involved in cell fate determination	4	1.86047	0.00275999	FBGN0011674, FBGN0021776, FBGN0026319, FBGN0033483	167	14	7937	13.5791	0.964809	0.0151667	4.37465
GOTERM_BP_FAT	GO:0002164~larval development	7	3.25581	0.00286763	FBGN0004644, FBGN0004009, FBGN0026319, FBGN0010389, FBGN0000490, FBGN0003507, FBGN0004647	167	68	7937	4.89248	0.969121	0.0156834	4.54158
GOTERM_BP_FAT	GO:0007354~zygotic determination of anterior/posterior axis, embryo	5	2.32558	0.00291398	FBGN0004893, FBGN0003963, FBGN0000490, FBGN0003896, FBGN0003118	167	29	7937	8.1943	0.970812	0.0158637	4.61337
GOTERM_CC_FAT	GO:0031410~cytoplasmic vesicle	8	3.72093	0.00315337	FBGN0053653, FBGN0004644, FBGN0004009, FBGN0000463, FBGN0039900, FBGN0003892, FBGN0004647, FBGN0010105	90	105	4786	4.05164	0.387094	0.115193	3.72195
GOTERM_BP_FAT	GO:0022604~regulation of cell morphogenesis	9	4.18605	0.00339245	FBGN0004009, FBGN0052666, FBGN0010389, FBGN0032006, FBGN0016700, FBGN0004449, FBGN0000490, FBGN0003254, FBGN0026375	167	119	7937	3.59447	0.983678	0.0183664	5.35151
GOTERM_BP_FAT	GO:0016199~axon midline choice point recognition	4	1.86047	0.00339739	FBGN0015380, FBGN0005630, FBGN0011592, FBGN0010105	167	15	7937	12.6739	0.983776	0.0183112	5.3591
GOTERM_BP_FAT	GO:0007428~primary branching, open tracheal system	4	1.86047	0.00339739	FBGN0020299, FBGN0003254, FBGN0020251, FBGN0003118	167	15	7937	12.6739	0.983776	0.0183112	5.3591
GOTERM_BP_FAT	GO:0045944~positive regulation of transcription from RNA polymerase II promoter	6	2.7907	0.00373374	FBGN0002985, FBGN0004893, FBGN0004892, FBGN0001981, FBGN0000459, FBGN0004647	167	50	7937	5.70323	0.98922	0.0200202	5.87475
GOTERM_BP_FAT	GO:0048747~muscle fiber development	5	2.32558	0.00373727	FBGN0014388, FBGN0010389, FBGN0004516, FBGN0001123, FBGN0003118	167	31	7937	7.66564	0.989266	0.0199508	5.88014
GOTERM_CC_FAT	GO:0005615~extracellular space	7	3.25581	0.00393972	FBGN0003326, FBGN0004644, FBGN0041182, FBGN0044028, FBGN0000490, FBGN0031701, FBGN0001257	90	82	4786	4.53957	0.45766	0.115181	4.63008
GOTERM_BP_FAT	GO:0006694~steroid biosynthetic process	4	1.86047	0.00411772	FBGN0004959, FBGN0010383, FBGN0000449, FBGN0003486	167	16	7937	11.8817	0.993241	0.0218673	6.46019
GOTERM_BP_FAT	GO:0042686~regulation of cardioblast cell fate specification	3	1.39535	0.00417145	FBGN0000015, FBGN0004647, FBGN0003118	167	5	7937	28.5162	0.993668	0.0220536	6.54184
GOTERM_BP_FAT	GO:0048076~regulation of compound eye pigmentation	3	1.39535	0.00417145	FBGN0004009, FBGN0044028, FBGN0001981	167	5	7937	28.5162	0.993668	0.0220536	6.54184
GOTERM_BP_FAT	GO:0048073~regulation of eye pigmentation	3	1.39535	0.00417145	FBGN0004009, FBGN0044028, FBGN0001981	167	5	7937	28.5162	0.993668	0.0220536	6.54184
GOTERM_BP_FAT	GO:0035263~genital disc sexually dimorphic development	3	1.39535	0.00417145	FBGN0004009, FBGN0000015, FBGN0000490	167	5	7937	28.5162	0.993668	0.0220536	6.54184
GOTERM_BP_FAT	GO:0045468~regulation of R8 cell spacing in compound eye	3	1.39535	0.00417145	FBGN0003326, FBGN0000463, FBGN0004647	167	5	7937	28.5162	0.993668	0.0220536	6.54184
GOTERM_BP_FAT	GO:0046665~amnioserosa maintenance	3	1.39535	0.00417145	FBGN0003963, FBGN0003507, FBGN0003896	167	5	7937	28.5162	0.993668	0.0220536	6.54184
GOTERM_CC_FAT	GO:0031982~vesicle	8	3.72093	0.00430121	FBGN0053653, FBGN0004644, FBGN0004009, FBGN0000463, FBGN0039900, FBGN0003892, FBGN0004647, FBGN0010105	90	111	4786	3.83263	0.487331	0.105378	5.04492
GOTERM_BP_FAT	GO:0008360~regulation of cell shape	8	3.72093	0.00433087	FBGN0004009, FBGN0052666, FBGN0010389, FBGN0032006, FBGN0016700, FBGN0004449, FBGN0000490, FBGN0003254	167	98	7937	3.87975	0.994784	0.0227892	6.78369
GOTERM_BP_FAT	GO:0042692~muscle cell differentiation	7	3.25581	0.00438027	FBGN0002973, FBGN0014388, FBGN0010389, FBGN0004516, FBGN0001123, FBGN0004647, FBGN0003118	167	74	7937	4.49579	0.995088	0.0229473	6.85852
GOTERM_BP_FAT	GO:0019827~stem cell maintenance	5	2.32558	0.00470547	FBGN0000463, FBGN0001981, FBGN0000490, FBGN0002932, FBGN0004647	167	33	7937	7.20105	0.996693	0.024528	7.3497
GOTERM_BP_FAT	GO:0035050~embryonic heart tube development	4	1.86047	0.00492401	FBGN0002543, FBGN0003944, FBGN0003507, FBGN0003117	167	17	7937	11.1828	0.997465	0.0255456	7.67841
GOTERM_BP_FAT	GO:0045664~regulation of neuron differentiation	6	2.7907	0.00521264	FBGN0014388, FBGN0016700, FBGN0002932, FBGN0026375, FBGN0004647, FBGN0004595	167	54	7937	5.28077	0.998216	0.0269115	8.11086
GOTERM_BP_FAT	GO:0048864~stem cell development	5	2.32558	0.00524733	FBGN0000463, FBGN0001981, FBGN0000490, FBGN0002932, FBGN0004647	167	34	7937	6.98926	0.99829	0.0269739	8.16272
GOTERM_BP_FAT	GO:0048863~stem cell differentiation	5	2.32558	0.00524733	FBGN0000463, FBGN0001981, FBGN0000490, FBGN0002932, FBGN0004647	167	34	7937	6.98926	0.99829	0.0269739	8.16272
GOTERM_BP_FAT	GO:0008105~asymmetric protein localization	5	2.32558	0.00524733	FBGN0011674, FBGN0021776, FBGN0026319, FBGN0033483, FBGN0001085	167	34	7937	6.98926	0.99829	0.0269739	8.16272
GOTERM_BP_FAT	GO:0034754~cellular hormone metabolic process	4	1.86047	0.00581901	FBGN0004959, FBGN0000449, FBGN0003486, FBGN0010052	167	18	7937	10.5615	0.999148	0.029751	9.01322
GOTERM_BP_FAT	GO:0007385~specification of segmental identity, abdomen	3	1.39535	0.00617139	FBGN0000015, FBGN0003944, FBGN0003866	167	6	7937	23.7635	0.999445	0.0313974	9.53378
GOTERM_BP_FAT	GO:0035153~epithelial cell type specification, open tracheal system	3	1.39535	0.00617139	FBGN0001981, FBGN0000490, FBGN0004647	167	6	7937	23.7635	0.999445	0.0313974	9.53378
GOTERM_BP_FAT	GO:0046667~compound eye retinal cell programmed cell death	3	1.39535	0.00617139	FBGN0000463, FBGN0000542, FBGN0004647	167	6	7937	23.7635	0.999445	0.0313974	9.53378
GOTERM_BP_FAT	GO:0042689~regulation of crystal cell differentiation	3	1.39535	0.00617139	FBGN0003963, FBGN0003507, FBGN0004647	167	6	7937	23.7635	0.999445	0.0313974	9.53378
GOTERM_BP_FAT	GO:0051890~regulation of cardioblast differentiation	3	1.39535	0.00617139	FBGN0000015, FBGN0004647, FBGN0003118	167	6	7937	23.7635	0.999445	0.0313974	9.53378
GOTERM_BP_FAT	GO:0045137~development of primary sexual characteristics	5	2.32558	0.00645308	FBGN0004644, FBGN0000015, FBGN0010389, FBGN0000577, FBGN0001077	167	36	7937	6.60096	0.999606	0.0326746	9.9479
GOTERM_BP_FAT	GO:0042127~regulation of cell proliferation	6	2.7907	0.00656447	FBGN0004644, FBGN0004009, FBGN0010389, FBGN0000490, FBGN0004647, FBGN0004595	167	57	7937	5.00284	0.999656	0.0330931	10.1112
GOTERM_CC_FAT	GO:0045180~basal cortex	3	1.39535	0.00675809	FBGN0021776, FBGN0002973, FBGN0004595	90	7	4786	22.7905	0.650433	0.139422	7.82082
GOTERM_BP_FAT	GO:0050768~negative regulation of neurogenesis	4	1.86047	0.00680515	FBGN0000463, FBGN0016700, FBGN0004647, FBGN0004595	167	19	7937	10.0057	0.999744	0.0341479	10.463
GOTERM_CC_FAT	GO:0044459~plasma membrane part	16	7.44186	0.00705931	FBGN0053653, FBGN0038247, FBGN0004449, FBGN0001085, FBGN0011300, FBGN0004647, FBGN0004635, FBGN0004644, FBGN0015380, FBGN0014388, FBGN0027108, FBGN0000463, FBGN0000180, FBGN0025936, FBGN0001123, FBGN0003892	90	405	4786	2.10085	0.666487	0.128256	8.15598
GOTERM_CC_FAT	GO:0045179~apical cortex	4	1.86047	0.00741329	FBGN0011674, FBGN0021776, FBGN0026319, FBGN0004595	90	22	4786	9.66869	0.684419	0.120278	8.54842
GOTERM_BP_FAT	GO:0016337~cell-cell adhesion	6	2.7907	0.00759163	FBGN0038247, FBGN0000180, FBGN0001085, FBGN0004647, FBGN0004635, FBGN0003118	167	59	7937	4.83325	0.999902	0.0378771	11.6037
GOTERM_BP_FAT	GO:0035152~regulation of tube architecture, open tracheal system	5	2.32558	0.00782977	FBGN0086901, FBGN0000490, FBGN0003254, FBGN0001323, FBGN0004635	167	38	7937	6.25355	0.999927	0.0388869	11.9463
GOTERM_BP_FAT	GO:0016198~axon choice point recognition	4	1.86047	0.00788462	FBGN0015380, FBGN0005630, FBGN0011592, FBGN0010105	167	20	7937	9.50539	0.999931	0.0389957	12.0251
GOTERM_BP_FAT	GO:0010721~negative regulation of cell development	4	1.86047	0.00788462	FBGN0000463, FBGN0016700, FBGN0004647, FBGN0004595	167	20	7937	9.50539	0.999931	0.0389957	12.0251
GOTERM_BP_FAT	GO:0035292~specification of segmental identity, trunk	3	1.39535	0.00852169	FBGN0000015, FBGN0003944, FBGN0003866	167	7	7937	20.3687	0.999968	0.0419223	12.935
GOTERM_BP_FAT	GO:0042684~cardioblast cell fate commitment	3	1.39535	0.00852169	FBGN0002543, FBGN0000633, FBGN0003117	167	7	7937	20.3687	0.999968	0.0419223	12.935
GOTERM_BP_FAT	GO:0046331~lateral inhibition	3	1.39535	0.00852169	FBGN0003326, FBGN0000463, FBGN0004647	167	7	7937	20.3687	0.999968	0.0419223	12.935
GOTERM_BP_FAT	GO:0007517~muscle organ development	9	4.18605	0.00894154	FBGN0015380, FBGN0004009, FBGN0010389, FBGN0004516, FBGN0040505, FBGN0001123, FBGN0000492, FBGN0005636, FBGN0004647	167	140	7937	3.0553	0.999981	0.0437739	13.5298
GOTERM_BP_FAT	GO:0007426~tracheal outgrowth, open tracheal system	4	1.86047	0.00905934	FBGN0014388, FBGN0002543, FBGN0020299, FBGN0003118	167	21	7937	9.05275	0.999984	0.0441626	13.696
GOTERM_BP_FAT	GO:0006916~anti-apoptosis	4	1.86047	0.00905934	FBGN0004009, FBGN0000659, FBGN0005672, FBGN0003118	167	21	7937	9.05275	0.999984	0.0441626	13.696
GOTERM_BP_FAT	GO:0048568~embryonic organ development	4	1.86047	0.00905934	FBGN0032006, FBGN0003507, FBGN0004647, FBGN0003486	167	21	7937	9.05275	0.999984	0.0441626	13.696
GOTERM_BP_FAT	GO:0010001~glial cell differentiation	4	1.86047	0.00905934	FBGN0016977, FBGN0000492, FBGN0004647, FBGN0004595	167	21	7937	9.05275	0.999984	0.0441626	13.696
GOTERM_CC_FAT	GO:0016023~cytoplasmic membrane-bounded vesicle	7	3.25581	0.00935141	FBGN0053653, FBGN0004644, FBGN0004009, FBGN0000463, FBGN0039900, FBGN0003892, FBGN0010105	90	98	4786	3.79841	0.7669	0.135521	10.67
GOTERM_CC_FAT	GO:0044448~cell cortex part	5	2.32558	0.0100568	FBGN0011674, FBGN0021776, FBGN0002973, FBGN0026319, FBGN0004595	90	46	4786	5.78019	0.791268	0.13275	11.431
GOTERM_BP_FAT	GO:0008045~motor axon guidance	4	1.86047	0.010331	FBGN0011592, FBGN0034013, FBGN0003896, FBGN0015773	167	22	7937	8.64126	0.999997	0.050035	15.4711
GOTERM_BP_FAT	GO:0007446~imaginal disc growth	4	1.86047	0.010331	FBGN0004644, FBGN0004009, FBGN0000490, FBGN0004647	167	22	7937	8.64126	0.999997	0.050035	15.4711
GOTERM_BP_FAT	GO:0007362~terminal region determination	4	1.86047	0.010331	FBGN0004893, FBGN0003963, FBGN0003896, FBGN0003118	167	22	7937	8.64126	0.999997	0.050035	15.4711
GOTERM_BP_FAT	GO:0055057~neuroblast division	4	1.86047	0.010331	FBGN0011674, FBGN0021776, FBGN0002973, FBGN0001981	167	22	7937	8.64126	0.999997	0.050035	15.4711
GOTERM_BP_FAT	GO:0055059~asymmetric neuroblast division	4	1.86047	0.010331	FBGN0011674, FBGN0021776, FBGN0002973, FBGN0001981	167	22	7937	8.64126	0.999997	0.050035	15.4711
GOTERM_CC_FAT	GO:0005887~integral to plasma membrane	10	4.65116	0.0107089	FBGN0015380, FBGN0038247, FBGN0000180, FBGN0004449, FBGN0001085, FBGN0025936, FBGN0011300, FBGN0003892, FBGN0004647, FBGN0004635	90	198	4786	2.68575	0.811532	0.129832	12.129
GOTERM_BP_FAT	GO:0048813~dendrite morphogenesis	8	3.72093	0.011178	FBGN0004880, FBGN0011592, FBGN0005636, FBGN0011300, FBGN0002573, FBGN0002633, FBGN0010105, FBGN0004595	167	117	7937	3.24971	0.999999	0.0538334	16.6345
GOTERM_BP_FAT	GO:0016358~dendrite development	8	3.72093	0.011178	FBGN0004880, FBGN0011592, FBGN0005636, FBGN0011300, FBGN0002573, FBGN0002633, FBGN0010105, FBGN0004595	167	117	7937	3.24971	0.999999	0.0538334	16.6345
GOTERM_BP_FAT	GO:0045705~negative regulation of salivary gland boundary specification	3	1.39535	0.011207	FBGN0000015, FBGN0003866, FBGN0000490	167	8	7937	17.8226	0.999999	0.0537574	16.674
GOTERM_BP_FAT	GO:0046666~retinal cell programmed cell death	3	1.39535	0.011207	FBGN0000463, FBGN0000542, FBGN0004647	167	8	7937	17.8226	0.999999	0.0537574	16.674
GOTERM_BP_FAT	GO:0045704~regulation of salivary gland boundary specification	3	1.39535	0.011207	FBGN0000015, FBGN0003866, FBGN0000490	167	8	7937	17.8226	0.999999	0.0537574	16.674
GOTERM_BP_FAT	GO:0016348~imaginal disc-derived leg joint morphogenesis	3	1.39535	0.011207	FBGN0002985, FBGN0004893, FBGN0004892	167	8	7937	17.8226	0.999999	0.0537574	16.674
GOTERM_BP_FAT	GO:0006697~ecdysone biosynthetic process	3	1.39535	0.011207	FBGN0004959, FBGN0000449, FBGN0003486	167	8	7937	17.8226	0.999999	0.0537574	16.674
GOTERM_BP_FAT	GO:0045314~regulation of compound eye photoreceptor development	3	1.39535	0.011207	FBGN0014388, FBGN0002932, FBGN0004647	167	8	7937	17.8226	0.999999	0.0537574	16.674
GOTERM_CC_FAT	GO:0031988~membrane-bounded vesicle	7	3.25581	0.0112783	FBGN0053653, FBGN0004644, FBGN0004009, FBGN0000463, FBGN0039900, FBGN0003892, FBGN0010105	90	102	4786	3.64946	0.827623	0.126491	12.7345
GOTERM_BP_FAT	GO:0007469~antennal development	4	1.86047	0.011701	FBGN0000463, FBGN0039286, FBGN0039283, FBGN0004863	167	23	7937	8.26556	0.999999	0.0558531	17.3452
GOTERM_BP_FAT	GO:0035265~organ growth	4	1.86047	0.011701	FBGN0004644, FBGN0004009, FBGN0000490, FBGN0004647	167	23	7937	8.26556	0.999999	0.0558531	17.3452
GOTERM_CC_FAT	GO:0031226~intrinsic to plasma membrane	10	4.65116	0.0117494	FBGN0015380, FBGN0038247, FBGN0000180, FBGN0004449, FBGN0001085, FBGN0025936, FBGN0011300, FBGN0003892, FBGN0004647, FBGN0004635	90	201	4786	2.64566	0.839898	0.122654	13.2326
GOTERM_BP_FAT	GO:0060249~anatomical structure homeostasis	5	2.32558	0.0120786	FBGN0003963, FBGN0086901, FBGN0003507, FBGN0004635, FBGN0003896	167	43	7937	5.52639	1	0.0573886	17.8548
GOTERM_CC_FAT	GO:0005938~cell cortex	6	2.7907	0.0123427	FBGN0011674, FBGN0021776, FBGN0002973, FBGN0026319, FBGN0001085, FBGN0004595	90	75	4786	4.25422	0.854127	0.120441	13.856
GOTERM_MF_FAT	GO:0008270~zinc ion binding	30	13.9535	0.0138716	FBGN0031375, FBGN0026160, FBGN0003866, FBGN0035626, FBGN0004880, FBGN0001981, FBGN0051721, FBGN0031597, FBGN0013725, FBGN0004861, FBGN0003002, FBGN0046253, FBGN0026319, FBGN0013263, FBGN0002932, FBGN0002573, FBGN0005630, FBGN0036204, FBGN0004893, FBGN0004892, FBGN0003507, FBGN0000459, FBGN0000289, FBGN0002985, FBGN0003963, FBGN0005636, FBGN0043791, FBGN0001323, FBGN0003117, FBGN0003896	149	1026	7918	1.55383	0.969137	0.271086	16.5858
GOTERM_BP_FAT	GO:0043068~positive regulation of programmed cell death	5	2.32558	0.014122	FBGN0004009, FBGN0026319, FBGN0037007, FBGN0033483, FBGN0004569	167	45	7937	5.28077	1	0.0665748	20.562
GOTERM_BP_FAT	GO:0010942~positive regulation of cell death	5	2.32558	0.014122	FBGN0004009, FBGN0026319, FBGN0037007, FBGN0033483, FBGN0004569	167	45	7937	5.28077	1	0.0665748	20.562
GOTERM_BP_FAT	GO:0055002~striated muscle cell development	5	2.32558	0.014122	FBGN0014388, FBGN0010389, FBGN0004516, FBGN0001123, FBGN0003118	167	45	7937	5.28077	1	0.0665748	20.562
GOTERM_BP_FAT	GO:0055001~muscle cell development	5	2.32558	0.014122	FBGN0014388, FBGN0010389, FBGN0004516, FBGN0001123, FBGN0003118	167	45	7937	5.28077	1	0.0665748	20.562
GOTERM_BP_FAT	GO:0043066~negative regulation of apoptosis	5	2.32558	0.014122	FBGN0004009, FBGN0000659, FBGN0005672, FBGN0002573, FBGN0003118	167	45	7937	5.28077	1	0.0665748	20.562
GOTERM_BP_FAT	GO:0042676~compound eye cone cell fate commitment	3	1.39535	0.0142125	FBGN0000463, FBGN0004647, FBGN0004595	167	9	7937	15.8423	1	0.0667319	20.68
GOTERM_BP_FAT	GO:0016126~sterol biosynthetic process	3	1.39535	0.0142125	FBGN0004959, FBGN0000449, FBGN0003486	167	9	7937	15.8423	1	0.0667319	20.68
GOTERM_BP_FAT	GO:0045747~positive regulation of Notch signaling pathway	3	1.39535	0.0142125	FBGN0002932, FBGN0004647, FBGN0004863	167	9	7937	15.8423	1	0.0667319	20.68
GOTERM_BP_FAT	GO:0042478~regulation of eye photoreceptor cell development	3	1.39535	0.0142125	FBGN0014388, FBGN0002932, FBGN0004647	167	9	7937	15.8423	1	0.0667319	20.68
GOTERM_BP_FAT	GO:0008593~regulation of Notch signaling pathway	4	1.86047	0.0147407	FBGN0002973, FBGN0002932, FBGN0004647, FBGN0004863	167	25	7937	7.60431	1	0.0688775	21.3651
GOTERM_CC_FAT	GO:0045178~basal part of cell	3	1.39535	0.0168644	FBGN0021776, FBGN0002973, FBGN0004595	90	11	4786	14.503	0.928372	0.151909	18.4748
GOTERM_BP_FAT	GO:0008283~cell proliferation	8	3.72093	0.016955	FBGN0011674, FBGN0021776, FBGN0002973, FBGN0032006, FBGN0001981, FBGN0011300, FBGN0004647, FBGN0004595	167	127	7937	2.99382	1	0.0785917	24.1771
GOTERM_MF_FAT	GO:0005112~Notch binding	3	1.39535	0.0170881	FBGN0002973, FBGN0004009, FBGN0000463	149	11	7918	14.493	0.986319	0.300677	20.05
GOTERM_BP_FAT	GO:0007610~behavior	17	7.90698	0.0173469	FBGN0005630, FBGN0004516, FBGN0001981, FBGN0040726, FBGN0000459, FBGN0004647, FBGN0004635, FBGN0004595, FBGN0004644, FBGN0015380, FBGN0002973, FBGN0027108, FBGN0004666, FBGN0005672, FBGN0001123, FBGN0002932, FBGN0002633	167	429	7937	1.88335	1	0.0800455	24.6649
GOTERM_BP_FAT	GO:0042181~ketone biosynthetic process	3	1.39535	0.0175236	FBGN0004959, FBGN0000449, FBGN0003486	167	10	7937	14.2581	1	0.0805301	24.8839
GOTERM_BP_FAT	GO:0007464~R3/R4 cell fate commitment	3	1.39535	0.0175236	FBGN0000463, FBGN0001085, FBGN0004647	167	10	7937	14.2581	1	0.0805301	24.8839
GOTERM_BP_FAT	GO:0048056~R3/R4 cell differentiation	3	1.39535	0.0175236	FBGN0000463, FBGN0001085, FBGN0004647	167	10	7937	14.2581	1	0.0805301	24.8839
GOTERM_BP_FAT	GO:0007509~mesoderm migration	3	1.39535	0.0175236	FBGN0010389, FBGN0020299, FBGN0020251	167	10	7937	14.2581	1	0.0805301	24.8839
GOTERM_BP_FAT	GO:0007522~visceral muscle development	3	1.39535	0.0175236	FBGN0004009, FBGN0010389, FBGN0040505	167	10	7937	14.2581	1	0.0805301	24.8839
GOTERM_BP_FAT	GO:0008205~ecdysone metabolic process	3	1.39535	0.0175236	FBGN0004959, FBGN0000449, FBGN0003486	167	10	7937	14.2581	1	0.0805301	24.8839
GOTERM_BP_FAT	GO:0045456~ecdysteroid biosynthetic process	3	1.39535	0.0175236	FBGN0004959, FBGN0000449, FBGN0003486	167	10	7937	14.2581	1	0.0805301	24.8839
GOTERM_MF_FAT	GO:0016849~phosphorus-oxygen lyase activity	4	1.86047	0.0179624	FBGN0040506, FBGN0040509, FBGN0040510, FBGN0034568	149	30	7918	7.08546	0.989038	0.29332	20.9683
GOTERM_BP_FAT	GO:0007443~Malpighian tubule morphogenesis	4	1.86047	0.0181857	FBGN0086901, FBGN0000633, FBGN0000659, FBGN0003254	167	27	7937	7.04103	1	0.0831566	25.699
GOTERM_BP_FAT	GO:0009190~cyclic nucleotide biosynthetic process	4	1.86047	0.0181857	FBGN0040506, FBGN0040509, FBGN0040510, FBGN0034568	167	27	7937	7.04103	1	0.0831566	25.699
GOTERM_BP_FAT	GO:0043069~negative regulation of programmed cell death	5	2.32558	0.0201491	FBGN0004009, FBGN0000659, FBGN0005672, FBGN0002573, FBGN0003118	167	50	7937	4.75269	1	0.0914571	28.0676
GOTERM_BP_FAT	GO:0008543~fibroblast growth factor receptor signaling pathway	3	1.39535	0.0211266	FBGN0010389, FBGN0020299, FBGN0020251	167	11	7937	12.9619	1	0.0953676	29.2204
GOTERM_MF_FAT	GO:0009975~cyclase activity	4	1.86047	0.0213596	FBGN0040506, FBGN0040509, FBGN0040510, FBGN0034568	149	32	7918	6.64262	0.995374	0.318877	24.4452
GOTERM_BP_FAT	GO:0008202~steroid metabolic process	4	1.86047	0.0220402	FBGN0004959, FBGN0010383, FBGN0000449, FBGN0003486	167	29	7937	6.55544	1	0.0989596	30.2819
GOTERM_BP_FAT	GO:0008406~gonad development	4	1.86047	0.0241215	FBGN0004644, FBGN0000015, FBGN0010389, FBGN0001077	167	30	7937	6.33693	1	0.107499	32.645
GOTERM_BP_FAT	GO:0048608~reproductive structure development	4	1.86047	0.0241215	FBGN0004644, FBGN0000015, FBGN0010389, FBGN0001077	167	30	7937	6.33693	1	0.107499	32.645
GOTERM_BP_FAT	GO:0045466~R7 cell differentiation	4	1.86047	0.0241215	FBGN0004647, FBGN0004595, FBGN0013725, FBGN0003118	167	30	7937	6.33693	1	0.107499	32.645
GOTERM_MF_FAT	GO:0046914~transition metal ion binding	36	16.7442	0.0247055	FBGN0031375, FBGN0026160, FBGN0003866, FBGN0035626, FBGN0004880, FBGN0001981, FBGN0004959, FBGN0051721, FBGN0031597, FBGN0013725, FBGN0004861, FBGN0000449, FBGN0003002, FBGN0039776, FBGN0046253, FBGN0026319, FBGN0013263, FBGN0002932, FBGN0002573, FBGN0010383, FBGN0005630, FBGN0036204, FBGN0004893, FBGN0004892, FBGN0003507, FBGN0000459, FBGN0000289, FBGN0003486, FBGN0038981, FBGN0002985, FBGN00039…	149	1354	7918	1.41291	0.998028	0.339833	27.7309
GOTERM_BP_FAT	GO:0045455~ecdysteroid metabolic process	3	1.39535	0.0250079	FBGN0004959, FBGN0000449, FBGN0003486	167	12	7937	11.8817	1	0.110867	33.6284
GOTERM_BP_FAT	GO:0048589~developmental growth	6	2.7907	0.0257442	FBGN0004644, FBGN0004009, FBGN0001085, FBGN0000490, FBGN0004647, FBGN0004863	167	80	7937	3.56452	1	0.113569	34.435
GOTERM_BP_FAT	GO:0060548~negative regulation of cell death	5	2.32558	0.0259583	FBGN0004009, FBGN0000659, FBGN0005672, FBGN0002573, FBGN0003118	167	54	7937	4.40064	1	0.114059	34.6678
GOTERM_BP_FAT	GO:0009187~cyclic nucleotide metabolic process	4	1.86047	0.0263055	FBGN0040506, FBGN0040509, FBGN0040510, FBGN0034568	167	31	7937	6.13251	1	0.115101	35.0437
GOTERM_MF_FAT	GO:0004016~adenylate cyclase activity	3	1.39535	0.027258	FBGN0040506, FBGN0040509, FBGN0040510	149	14	7918	11.3873	0.998973	0.34955	30.1484
GOTERM_BP_FAT	GO:0007015~actin filament organization	6	2.7907	0.0295951	FBGN0011760, FBGN0004009, FBGN0000463, FBGN0032006, FBGN0016700, FBGN0004647	167	83	7937	3.43568	1	0.128279	38.5059
GOTERM_MF_FAT	GO:0004713~protein tyrosine kinase activity	5	2.32558	0.0298215	FBGN0015380, FBGN0010389, FBGN0032006, FBGN0040505, FBGN0025936	149	63	7918	4.21753	0.999468	0.358177	32.5009
GOTERM_BP_FAT	GO:0008293~torso signaling pathway	4	1.86047	0.0309807	FBGN0014388, FBGN0003963, FBGN0003896, FBGN0003118	167	33	7937	5.76084	1	0.133484	39.9117
GOTERM_BP_FAT	GO:0010817~regulation of hormone levels	4	1.86047	0.033471	FBGN0004959, FBGN0000449, FBGN0003486, FBGN0010052	167	34	7937	5.59141	1	0.143079	42.3628
GOTERM_BP_FAT	GO:0042445~hormone metabolic process	4	1.86047	0.033471	FBGN0004959, FBGN0000449, FBGN0003486, FBGN0010052	167	34	7937	5.59141	1	0.143079	42.3628
GOTERM_BP_FAT	GO:0001964~startle response	3	1.39535	0.0335535	FBGN0005630, FBGN0002932, FBGN0002633	167	14	7937	10.1843	1	0.142915	42.4424
GOTERM_BP_FAT	GO:0010623~developmental programmed cell death	3	1.39535	0.0335535	FBGN0000463, FBGN0000542, FBGN0004647	167	14	7937	10.1843	1	0.142915	42.4424
GOTERM_BP_FAT	GO:0031987~locomotion involved in locomotory behavior	3	1.39535	0.0335535	FBGN0005630, FBGN0002932, FBGN0002633	167	14	7937	10.1843	1	0.142915	42.4424
GOTERM_BP_FAT	GO:0048854~brain morphogenesis	3	1.39535	0.0335535	FBGN0005630, FBGN0002932, FBGN0002633	167	14	7937	10.1843	1	0.142915	42.4424
GOTERM_BP_FAT	GO:0043065~positive regulation of apoptosis	4	1.86047	0.0360624	FBGN0026319, FBGN0037007, FBGN0033483, FBGN0004569	167	35	7937	5.43165	1	0.152401	44.8137
GOTERM_MF_FAT	GO:0005042~netrin receptor activity	2	0.930233	0.0370361	FBGN0011592, FBGN0034013	149	2	7918	53.1409	0.999917	0.406704	38.735
GOTERM_BP_FAT	GO:0016125~sterol metabolic process	3	1.39535	0.0381929	FBGN0004959, FBGN0000449, FBGN0003486	167	15	7937	9.50539	1	0.160257	46.755
GOTERM_BP_FAT	GO:0050905~neuromuscular process	3	1.39535	0.0381929	FBGN0005630, FBGN0002932, FBGN0002633	167	15	7937	9.50539	1	0.160257	46.755
GOTERM_BP_FAT	GO:0042675~compound eye cone cell differentiation	3	1.39535	0.0381929	FBGN0000463, FBGN0004647, FBGN0004595	167	15	7937	9.50539	1	0.160257	46.755
GOTERM_BP_FAT	GO:0007178~transmembrane receptor protein serine/threonine kinase signaling pathway	4	1.86047	0.0387541	FBGN0000490, FBGN0011300, FBGN0003117, FBGN0003002	167	36	7937	5.28077	1	0.161904	47.2557
GOTERM_BP_FAT	GO:0021952~central nervous system projection neuron axonogenesis	2	0.930233	0.0413946	FBGN0004644, FBGN0000577	167	2	7937	47.5269	1	0.171568	49.5524
GOTERM_BP_FAT	GO:0030900~forebrain development	2	0.930233	0.0413946	FBGN0004644, FBGN0000577	167	2	7937	47.5269	1	0.171568	49.5524
GOTERM_BP_FAT	GO:0035157~negative regulation of fusion cell fate specification	2	0.930233	0.0413946	FBGN0000463, FBGN0004647	167	2	7937	47.5269	1	0.171568	49.5524
GOTERM_BP_FAT	GO:0021960~anterior commissure morphogenesis	2	0.930233	0.0413946	FBGN0004644, FBGN0000577	167	2	7937	47.5269	1	0.171568	49.5524
GOTERM_BP_FAT	GO:0021537~telencephalon development	2	0.930233	0.0413946	FBGN0004644, FBGN0000577	167	2	7937	47.5269	1	0.171568	49.5524
GOTERM_BP_FAT	GO:0035146~tube fusion	3	1.39535	0.0430607	FBGN0001981, FBGN0000490, FBGN0010452	167	16	7937	8.9113	1	0.177369	50.953
GOTERM_BP_FAT	GO:0035147~branch fusion, open tracheal system	3	1.39535	0.0430607	FBGN0001981, FBGN0000490, FBGN0010452	167	16	7937	8.9113	1	0.177369	50.953
GOTERM_BP_FAT	GO:0042446~hormone biosynthetic process	3	1.39535	0.0430607	FBGN0004959, FBGN0000449, FBGN0003486	167	16	7937	8.9113	1	0.177369	50.953
GOTERM_BP_FAT	GO:0051146~striated muscle cell differentiation	5	2.32558	0.0466742	FBGN0014388, FBGN0010389, FBGN0004516, FBGN0001123, FBGN0003118	167	65	7937	3.65592	1	0.190433	53.8661
GOTERM_BP_FAT	GO:0042325~regulation of phosphorylation	5	2.32558	0.0466742	FBGN0004009, FBGN0040505, FBGN0015399, FBGN0023214, FBGN0004635	167	65	7937	3.65592	1	0.190433	53.8661
GOTERM_BP_FAT	GO:0007392~initiation of dorsal closure	3	1.39535	0.0481456	FBGN0004009, FBGN0003963, FBGN0000490	167	17	7937	8.38711	1	0.195303	55.0052
GOTERM_MF_FAT	GO:0043167~ion binding	43	20	0.0504144	FBGN0026160, FBGN0031375, FBGN0015558, FBGN0003866, FBGN0004880, FBGN0035626, FBGN0001981, FBGN0004959, FBGN0051721, FBGN0004647, FBGN0031597, FBGN0013725, FBGN0003002, FBGN0004861, FBGN0000449, FBGN0039776, FBGN0046253, FBGN0026319, FBGN0000463, FBGN0020907, FBGN0013263, FBGN0002932, FBGN0002573, FBGN0010383, FBGN0053653, FBGN0005630, FBGN0004893, FBGN0036204, FBGN0038247, FBGN0001089, FBGN00048…	149	1772	7918	1.28954	0.999997	0.492333	48.9106
GOTERM_BP_FAT	GO:0042386~hemocyte differentiation	3	1.39535	0.0534365	FBGN0032006, FBGN0003507, FBGN0004647	167	18	7937	7.92116	1	0.214126	58.8866
GOTERM_BP_FAT	GO:0007346~regulation of mitotic cell cycle	6	2.7907	0.0541529	FBGN0004644, FBGN0004009, FBGN0011300, FBGN0003892, FBGN0001323, FBGN0004647	167	98	7937	2.90981	1	0.216042	59.3874
GOTERM_CC_FAT	GO:0031224~intrinsic to membrane	34	15.814	0.0565513	FBGN0035789, FBGN0010389, FBGN0015558, FBGN0039172, FBGN0011300, FBGN0034013, FBGN0004647, FBGN0004009, FBGN0035558, FBGN0027108, FBGN0000463, FBGN0039738, FBGN0015399, FBGN0032879, FBGN0010383, FBGN0038247, FBGN0032006, FBGN0004449, FBGN0001085, FBGN0011592, FBGN0013685, FBGN0020251, FBGN0004635, FBGN0013681, FBGN0015380, FBGN0000071, FBGN0052451, FBGN0037007, FBGN0000180, FBGN0005672, FBGN00259…	90	1382	4786	1.30828	0.999879	0.411847	50.297
GOTERM_BP_FAT	GO:0050808~synapse organization	4	1.86047	0.0569596	FBGN0004516, FBGN0001123, FBGN0010105, FBGN0004595	167	42	7937	4.52638	1	0.225447	61.2946
GOTERM_BP_FAT	GO:0035162~embryonic hemopoiesis	3	1.39535	0.0589225	FBGN0032006, FBGN0003507, FBGN0004647	167	19	7937	7.50425	1	0.231718	62.5781
GOTERM_BP_FAT	GO:0007280~pole cell migration	3	1.39535	0.0589225	FBGN0004644, FBGN0000015, FBGN0010389	167	19	7937	7.50425	1	0.231718	62.5781
GOTERM_CC_FAT	GO:0045177~apical part of cell	4	1.86047	0.0590234	FBGN0011674, FBGN0021776, FBGN0026319, FBGN0004595	90	48	4786	4.43148	0.99992	0.407778	51.8387
GOTERM_BP_FAT	GO:0030097~hemopoiesis	4	1.86047	0.0603256	FBGN0032006, FBGN0003963, FBGN0003507, FBGN0004647	167	43	7937	4.42111	1	0.235941	63.471
GOTERM_BP_FAT	GO:0021781~glial cell fate commitment	2	0.930233	0.0614486	FBGN0016977, FBGN0004647	167	3	7937	31.6846	1	0.239139	64.1711
GOTERM_BP_FAT	GO:0007403~glial cell fate determination	2	0.930233	0.0614486	FBGN0016977, FBGN0004647	167	3	7937	31.6846	1	0.239139	64.1711
GOTERM_BP_FAT	GO:0007384~specification of segmental identity, thorax	2	0.930233	0.0614486	FBGN0003944, FBGN0003866	167	3	7937	31.6846	1	0.239139	64.1711
GOTERM_BP_FAT	GO:0007393~dorsal closure, leading edge cell fate determination	2	0.930233	0.0614486	FBGN0003963, FBGN0000490	167	3	7937	31.6846	1	0.239139	64.1711
GOTERM_BP_FAT	GO:0021955~central nervous system neuron axonogenesis	2	0.930233	0.0614486	FBGN0004644, FBGN0000577	167	3	7937	31.6846	1	0.239139	64.1711
GOTERM_BP_FAT	GO:0035156~fusion cell fate specification	2	0.930233	0.0614486	FBGN0001981, FBGN0000490	167	3	7937	31.6846	1	0.239139	64.1711
GOTERM_BP_FAT	GO:0035027~leading edge cell fate commitment	2	0.930233	0.0614486	FBGN0003963, FBGN0000490	167	3	7937	31.6846	1	0.239139	64.1711
GOTERM_BP_FAT	GO:0035028~leading edge cell fate determination	2	0.930233	0.0614486	FBGN0003963, FBGN0000490	167	3	7937	31.6846	1	0.239139	64.1711
GOTERM_BP_FAT	GO:0035029~dorsal closure, leading edge cell fate commitment	2	0.930233	0.0614486	FBGN0003963, FBGN0000490	167	3	7937	31.6846	1	0.239139	64.1711
GOTERM_BP_FAT	GO:0035311~wing cell fate specification	2	0.930233	0.0614486	FBGN0004009, FBGN0004635	167	3	7937	31.6846	1	0.239139	64.1711
GOTERM_BP_FAT	GO:0007386~compartment specification	2	0.930233	0.0614486	FBGN0004644, FBGN0000577	167	3	7937	31.6846	1	0.239139	64.1711
GOTERM_BP_FAT	GO:0010092~specification of organ identity	2	0.930233	0.0614486	FBGN0001235, FBGN0003944	167	3	7937	31.6846	1	0.239139	64.1711
GOTERM_BP_FAT	GO:0019220~regulation of phosphate metabolic process	5	2.32558	0.0635202	FBGN0004009, FBGN0040505, FBGN0015399, FBGN0023214, FBGN0004635	167	72	7937	3.30048	1	0.245594	65.4299
GOTERM_BP_FAT	GO:0051174~regulation of phosphorus metabolic process	5	2.32558	0.0635202	FBGN0004009, FBGN0040505, FBGN0015399, FBGN0023214, FBGN0004635	167	72	7937	3.30048	1	0.245594	65.4299
GOTERM_BP_FAT	GO:0007390~germ-band shortening	3	1.39535	0.0645934	FBGN0003963, FBGN0003507, FBGN0003896	167	20	7937	7.12904	1	0.248539	66.0655
GOTERM_CC_FAT	GO:0005578~proteinaceous extracellular matrix	4	1.86047	0.0651607	FBGN0004009, FBGN0004449, FBGN0038134, FBGN0015773	90	50	4786	4.25422	0.999971	0.422868	55.4786
GOTERM_BP_FAT	GO:0008104~protein localization	14	6.51163	0.0666792	FBGN0011674, FBGN0053653, FBGN0036204, FBGN0033483, FBGN0016700, FBGN0001085, FBGN0001234, FBGN0004644, FBGN0002973, FBGN0021776, FBGN0001235, FBGN0026319, FBGN0003254, FBGN0002932	167	392	7937	1.69739	1	0.254909	67.2697
GOTERM_MF_FAT	GO:0043169~cation binding	42	19.5349	0.0691881	FBGN0031375, FBGN0026160, FBGN0003866, FBGN0035626, FBGN0004880, FBGN0001981, FBGN0004959, FBGN0051721, FBGN0004647, FBGN0031597, FBGN0013725, FBGN0003002, FBGN0004861, FBGN0000449, FBGN0039776, FBGN0046253, FBGN0026319, FBGN0000463, FBGN0020907, FBGN0013263, FBGN0002932, FBGN0002573, FBGN0010383, FBGN0053653, FBGN0005630, FBGN0004893, FBGN0036204, FBGN0038247, FBGN0001089, FBGN0004892, FBGN00035…	149	1764	7918	1.26526	1	0.590427	60.5777
GOTERM_BP_FAT	GO:0046532~regulation of photoreceptor cell differentiation	3	1.39535	0.0704391	FBGN0014388, FBGN0002932, FBGN0004647	167	21	7937	6.78956	1	0.266823	69.3397
GOTERM_MF_FAT	GO:0046872~metal ion binding	41	19.0698	0.0710453	FBGN0031375, FBGN0026160, FBGN0003866, FBGN0035626, FBGN0004880, FBGN0001981, FBGN0004959, FBGN0051721, FBGN0004647, FBGN0031597, FBGN0013725, FBGN0003002, FBGN0004861, FBGN0000449, FBGN0039776, FBGN0046253, FBGN0026319, FBGN0000463, FBGN0020907, FBGN0013263, FBGN0002932, FBGN0002573, FBGN0010383, FBGN0053653, FBGN0005630, FBGN0004893, FBGN0036204, FBGN0038247, FBGN0004892, FBGN0003507, FBGN00004…	149	1718	7918	1.26821	1	0.582644	61.5868
GOTERM_MF_FAT	GO:0008395~steroid hydroxylase activity	2	0.930233	0.0727095	FBGN0004959, FBGN0000449	149	4	7918	26.5705	1	0.574458	62.4707
GOTERM_CC_FAT	GO:0031012~extracellular matrix	4	1.86047	0.0748938	FBGN0004009, FBGN0004449, FBGN0038134, FBGN0015773	90	53	4786	4.01342	0.999994	0.453003	60.7371
GOTERM_BP_FAT	GO:0007416~synaptogenesis	3	1.39535	0.0764499	FBGN0004516, FBGN0010105, FBGN0004595	167	22	7937	6.48095	1	0.285914	72.3957
GOTERM_BP_FAT	GO:0008544~epidermis development	4	1.86047	0.0784954	FBGN0004644, FBGN0004009, FBGN0003866, FBGN0001085	167	48	7937	3.96058	1	0.291733	73.3688
GOTERM_BP_FAT	GO:0002168~instar larval development	4	1.86047	0.0784954	FBGN0004644, FBGN0004009, FBGN0026319, FBGN0000490	167	48	7937	3.96058	1	0.291733	73.3688
GOTERM_BP_FAT	GO:0040007~growth	6	2.7907	0.0803237	FBGN0004644, FBGN0004009, FBGN0001085, FBGN0000490, FBGN0004647, FBGN0004863	167	110	7937	2.59238	1	0.296782	74.2112
GOTERM_BP_FAT	GO:0042690~negative regulation of crystal cell differentiation	2	0.930233	0.0810855	FBGN0003963, FBGN0003507	167	4	7937	23.7635	1	0.298365	74.5548
GOTERM_BP_FAT	GO:0007510~cardioblast cell fate determination	2	0.930233	0.0810855	FBGN0000633, FBGN0003117	167	4	7937	23.7635	1	0.298365	74.5548
GOTERM_BP_FAT	GO:0010469~regulation of receptor activity	2	0.930233	0.0810855	FBGN0015399, FBGN0004635	167	4	7937	23.7635	1	0.298365	74.5548
GOTERM_BP_FAT	GO:0007429~secondary branching, open tracheal system	2	0.930233	0.0810855	FBGN0014388, FBGN0003118	167	4	7937	23.7635	1	0.298365	74.5548
GOTERM_BP_FAT	GO:0009997~negative regulation of cardioblast cell fate specification	2	0.930233	0.0810855	FBGN0000015, FBGN0003118	167	4	7937	23.7635	1	0.298365	74.5548
GOTERM_BP_FAT	GO:0042074~cell migration involved in gastrulation	2	0.930233	0.0810855	FBGN0010389, FBGN0020299	167	4	7937	23.7635	1	0.298365	74.5548
GOTERM_BP_FAT	GO:0007176~regulation of epidermal growth factor receptor activity	2	0.930233	0.0810855	FBGN0015399, FBGN0004635	167	4	7937	23.7635	1	0.298365	74.5548
GOTERM_BP_FAT	GO:0008078~mesodermal cell migration	2	0.930233	0.0810855	FBGN0010389, FBGN0020299	167	4	7937	23.7635	1	0.298365	74.5548
GOTERM_BP_FAT	GO:0008038~neuron recognition	4	1.86047	0.0823863	FBGN0015380, FBGN0005630, FBGN0011592, FBGN0010105	167	49	7937	3.87975	1	0.30165	75.1315
GOTERM_BP_FAT	GO:0007179~transforming growth factor beta receptor signaling pathway	3	1.39535	0.0826164	FBGN0000490, FBGN0011300, FBGN0003117	167	23	7937	6.19917	1	0.301518	75.2323
GOTERM_BP_FAT	GO:0035150~regulation of tube size	3	1.39535	0.0826164	FBGN0000490, FBGN0003254, FBGN0001323	167	23	7937	6.19917	1	0.301518	75.2323
GOTERM_CC_FAT	GO:0005794~Golgi apparatus	7	3.25581	0.0835462	FBGN0035558, FBGN0052451, FBGN0039738, FBGN0005672, FBGN0020251, FBGN0004635, FBGN0010105	90	164	4786	2.26978	0.999999	0.474782	64.9271
GOTERM_BP_FAT	GO:0016319~mushroom body development	4	1.86047	0.0863589	FBGN0002543, FBGN0025936, FBGN0011300, FBGN0026375	167	50	7937	3.80216	1	0.312415	76.8179
GOTERM_BP_FAT	GO:0009124~nucleoside monophosphate biosynthetic process	4	1.86047	0.0863589	FBGN0040506, FBGN0040509, FBGN0040510, FBGN0034568	167	50	7937	3.80216	1	0.312415	76.8179
GOTERM_BP_FAT	GO:0008037~cell recognition	4	1.86047	0.0863589	FBGN0015380, FBGN0005630, FBGN0011592, FBGN0010105	167	50	7937	3.80216	1	0.312415	76.8179
GOTERM_CC_FAT	GO:0005576~extracellular region	15	6.97674	0.0889135	FBGN0004449, FBGN0044028, FBGN0000490, FBGN0003313, FBGN0038134, FBGN0032048, FBGN0015773, FBGN0004644, FBGN0003326, FBGN0004009, FBGN0041182, FBGN0005672, FBGN0004569, FBGN0031701, FBGN0001257	90	512	4786	1.55794	0.999999	0.481105	67.3159
GOTERM_BP_FAT	GO:0051094~positive regulation of developmental process	3	1.39535	0.0889297	FBGN0004009, FBGN0000015, FBGN0003944	167	24	7937	5.94087	1	0.319507	77.8514
GOTERM_BP_FAT	GO:0030855~epithelial cell differentiation	3	1.39535	0.0889297	FBGN0003963, FBGN0001085, FBGN0000490	167	24	7937	5.94087	1	0.319507	77.8514
GOTERM_BP_FAT	GO:0007242~intracellular signaling cascade	11	5.11628	0.0929679	FBGN0040506, FBGN0052451, FBGN0040509, FBGN0040510, FBGN0033483, FBGN0016700, FBGN0041184, FBGN0034568, FBGN0040505, FBGN0013725, FBGN0003118	167	297	7937	1.76026	1	0.33097	79.3879
