# Supplementary material for: Genome-wide errant targeting by Hairy
Source: eLife. 2015 Aug 25;4:e06394. doi: 10.7554/eLife.06394 (PMC4547095; doi:10.7554/eLife.06394)
Supplement: Supplementary file 2. — GO analysis of up-regulated genes. DOI: http://dx.doi.org/10.7554/eLife.06394.020 [file elife06394s002.xlsx]

## Sheet: Sup_Table2.txt
GO analysis of up-regulated genes
Category	Term	Count	%	PValue	Genes	List Total	Pop Hits	Pop Total	Fold Enrichment	Bonferroni	Benjamini	FDR
GOTERM_BP_FAT	GO:0007276~gamete generation	18	14.4	0.000732	FBGN0000210, FBGN0024944, FBGN0030964, FBGN0010316, FBGN0003475, FBGN0000615, FBGN0032330, FBGN0011569, FBGN0004650, FBGN0005390, FBGN0002899, FBGN0038928, FBGN0003204, FBGN0000182, FBGN0019828, FBGN0005536, FBGN0003401, FBGN0002962	82	715	7937	2.43674	0.432608	0.432608	1.11278
GOTERM_BP_FAT	GO:0019953~sexual reproduction	18	14.4	0.000999	FBGN0000210, FBGN0024944, FBGN0030964, FBGN0010316, FBGN0003475, FBGN0000615, FBGN0032330, FBGN0011569, FBGN0004650, FBGN0005390, FBGN0002899, FBGN0038928, FBGN0003204, FBGN0000182, FBGN0019828, FBGN0005536, FBGN0003401, FBGN0002962	82	735	7937	2.37043	0.538737	0.320836	1.5163
GOTERM_BP_FAT	GO:0032504~multicellular organism reproduction	18	14.4	0.00186841	FBGN0000210, FBGN0024944, FBGN0030964, FBGN0010316, FBGN0003475, FBGN0000615, FBGN0032330, FBGN0011569, FBGN0004650, FBGN0005390, FBGN0002899, FBGN0038928, FBGN0003204, FBGN0000182, FBGN0019828, FBGN0005536, FBGN0003401, FBGN0002962	82	778	7937	2.23942	0.764843	0.382762	2.81777
GOTERM_BP_FAT	GO:0048609~reproductive process in a multicellular organism	18	14.4	0.00186841	FBGN0000210, FBGN0024944, FBGN0030964, FBGN0010316, FBGN0003475, FBGN0000615, FBGN0032330, FBGN0011569, FBGN0004650, FBGN0005390, FBGN0002899, FBGN0038928, FBGN0003204, FBGN0000182, FBGN0019828, FBGN0005536, FBGN0003401, FBGN0002962	82	778	7937	2.23942	0.764843	0.382762	2.81777
GOTERM_BP_FAT	GO:0007292~female gamete generation	14	11.2	0.00330499	FBGN0000210, FBGN0024944, FBGN0030964, FBGN0010316, FBGN0003475, FBGN0000615, FBGN0004650, FBGN0005390, FBGN0002899, FBGN0003204, FBGN0000182, FBGN0005536, FBGN0002962, FBGN0003401	82	546	7937	2.48186	0.922873	0.473011	4.93366
GOTERM_BP_FAT	GO:0003006~reproductive developmental process	13	10.4	0.00494685	FBGN0000210, FBGN0030964, FBGN0010316, FBGN0003475, FBGN0000615, FBGN0011569, FBGN0004650, FBGN0005390, FBGN0002899, FBGN0038928, FBGN0019828, FBGN0000182, FBGN0002962	82	506	7937	2.48677	0.978471	0.535908	7.29913
GOTERM_BP_FAT	GO:0019748~secondary metabolic process	5	4	0.00612279	FBGN0034405, FBGN0086355, FBGN0030949, FBGN0031693, FBGN0003996	82	72	7937	6.72171	0.991379	0.547183	8.9594
GOTERM_BP_FAT	GO:0048477~oogenesis	13	10.4	0.00810209	FBGN0000210, FBGN0030964, FBGN0010316, FBGN0003475, FBGN0000615, FBGN0004650, FBGN0005390, FBGN0002899, FBGN0003204, FBGN0000182, FBGN0005536, FBGN0002962, FBGN0003401	82	539	7937	2.33452	0.998157	0.59323	11.6913
GOTERM_BP_FAT	GO:0006090~pyruvate metabolic process	3	2.4	0.00864561	FBGN0029155, FBGN0086355, FBGN0012036	82	14	7937	20.7413	0.998794	0.568332	12.428
GOTERM_MF_FAT	GO:0005549~odorant binding	6	4.8	0.00953953	FBGN0037594, FBGN0043532, FBGN0039684, FBGN0034509, FBGN0034769, FBGN0038203	84	124	7918	4.56106	0.906292	0.906292	11.6873
GOTERM_BP_FAT	GO:0048610~reproductive cellular process	12	9.6	0.0121947	FBGN0004650, FBGN0011569, FBGN0030964, FBGN0005390, FBGN0002899, FBGN0038928, FBGN0010316, FBGN0003475, FBGN0019828, FBGN0000182, FBGN0000615, FBGN0002962	82	500	7937	2.32302	0.999925	0.651874	17.0989
GOTERM_BP_FAT	GO:0007606~sensory perception of chemical stimulus	7	5.6	0.0140516	FBGN0037594, FBGN0043532, FBGN0039684, FBGN0003218, FBGN0034509, FBGN0034769, FBGN0038203	82	194	7937	3.49252	0.999982	0.665564	19.449
GOTERM_CC_FAT	GO:0048471~perinuclear region of cytoplasm	3	2.4	0.0168993	FBGN0040319, FBGN0086757, FBGN0003475	47	21	4786	14.5471	0.784315	0.784315	16.924
GOTERM_BP_FAT	GO:0009948~anterior/posterior axis specification	6	4.8	0.0169173	FBGN0004650, FBGN0005390, FBGN0002899, FBGN0003475, FBGN0000615, FBGN0002962	82	147	7937	3.95072	0.999998	0.69897	22.9538
GOTERM_BP_FAT	GO:0007283~spermatogenesis	6	4.8	0.0207853	FBGN0032330, FBGN0011569, FBGN0038928, FBGN0019828, FBGN0000615, FBGN0002962	82	155	7937	3.74681	1	0.741996	27.4589
GOTERM_BP_FAT	GO:0048232~male gamete generation	6	4.8	0.0207853	FBGN0032330, FBGN0011569, FBGN0038928, FBGN0019828, FBGN0000615, FBGN0002962	82	155	7937	3.74681	1	0.741996	27.4589
GOTERM_CC_FAT	GO:0031224~intrinsic to membrane	21	16.8	0.0239103	FBGN0024944, FBGN0031464, FBGN0037594, FBGN0024980, FBGN0036769, FBGN0036144, FBGN0035331, FBGN0038203, FBGN0003996, FBGN0036278, FBGN0028646, FBGN0039234, FBGN0020248, FBGN0033139, FBGN0003218, FBGN0039637, FBGN0003748, FBGN0004369, FBGN0000182, FBGN0034389, FBGN0015230	47	1382	4786	1.54734	0.88674	0.663458	23.1469
GOTERM_BP_FAT	GO:0009636~response to toxin	3	2.4	0.0245529	FBGN0034405, FBGN0030949, FBGN0031693	82	24	7937	12.0991	1	0.772382	31.6094
GOTERM_BP_FAT	GO:0007143~female meiosis	4	3.2	0.0262321	FBGN0011761, FBGN0002899, FBGN0010431, FBGN0002962	82	63	7937	6.14557	1	0.769988	33.3869
GOTERM_CC_FAT	GO:0005886~plasma membrane	14	11.2	0.0284942	FBGN0024944, FBGN0037594, FBGN0024980, FBGN0038203, FBGN0003996, FBGN0036278, FBGN0039234, FBGN0004650, FBGN0020248, FBGN0005390, FBGN0003218, FBGN0003748, FBGN0000182, FBGN0004369	47	781	4786	1.82537	0.925854	0.57989	26.9833
GOTERM_BP_FAT	GO:0009952~anterior/posterior pattern formation	6	4.8	0.0295107	FBGN0004650, FBGN0005390, FBGN0002899, FBGN0003475, FBGN0000615, FBGN0002962	82	170	7937	3.41621	1	0.786832	36.7334
GOTERM_MF_FAT	GO:0008081~phosphoric diester hydrolase activity	3	2.4	0.0367106	FBGN0033075, FBGN0036560, FBGN0085370	84	29	7918	9.75123	0.999903	0.990138	38.4276
GOTERM_BP_FAT	GO:0007369~gastrulation	4	3.2	0.0369258	FBGN0028380, FBGN0033075, FBGN0036257, FBGN0008651	82	72	7937	5.37737	1	0.83799	43.7314
GOTERM_CC_FAT	GO:0016021~integral to membrane	20	16	0.0405787	FBGN0024944, FBGN0031464, FBGN0037594, FBGN0024980, FBGN0036769, FBGN0036144, FBGN0035331, FBGN0038203, FBGN0003996, FBGN0036278, FBGN0028646, FBGN0039234, FBGN0020248, FBGN0033139, FBGN0003218, FBGN0039637, FBGN0004369, FBGN0000182, FBGN0015230, FBGN0034389	47	1360	4786	1.4975	0.975965	0.606259	36.2787
GOTERM_MF_FAT	GO:0004470~malic enzyme activity	2	1.6	0.0412828	FBGN0029155, FBGN0002719	84	4	7918	47.131	0.99997	0.968917	42.1112
GOTERM_MF_FAT	GO:0004473~malate dehydrogenase (oxaloacetate-decarboxylating) (NADP+) activity	2	1.6	0.0412828	FBGN0029155, FBGN0002719	84	4	7918	47.131	0.99997	0.968917	42.1112
GOTERM_CC_FAT	GO:0031226~intrinsic to plasma membrane	6	4.8	0.0421834	FBGN0024944, FBGN0003218, FBGN0003748, FBGN0000182, FBGN0003996, FBGN0036278	47	201	4786	3.0397	0.979327	0.539656	37.4287
GOTERM_BP_FAT	GO:0016321~female meiosis chromosome segregation	3	2.4	0.046754	FBGN0002899, FBGN0010431, FBGN0002962	82	34	7937	8.54053	1	0.886964	51.896
GOTERM_BP_FAT	GO:0055114~oxidation reduction	12	9.6	0.0492999	FBGN0011761, FBGN0029155, FBGN0030598, FBGN0012036, FBGN0030949, FBGN0031464, FBGN0002719, FBGN0003204, FBGN0001092, FBGN0031693, FBGN0035964, FBGN0030058	82	620	7937	1.87341	1	0.886271	53.8224
GOTERM_BP_FAT	GO:0007050~cell cycle arrest	2	1.6	0.0500083	FBGN0010431, FBGN0010316	82	5	7937	38.7171	1	0.876298	54.3455
GOTERM_BP_FAT	GO:0009994~oocyte differentiation	5	4	0.0521538	FBGN0002899, FBGN0010316, FBGN0003475, FBGN0000615, FBGN0002962	82	138	7937	3.50698	1	0.874178	55.8963
GOTERM_BP_FAT	GO:0009798~axis specification	6	4.8	0.0540885	FBGN0004650, FBGN0005390, FBGN0002899, FBGN0003475, FBGN0000615, FBGN0002962	82	201	7937	2.88933	1	0.871199	57.2522
GOTERM_BP_FAT	GO:0008595~determination of anterior/posterior axis, embryo	5	4	0.0544544	FBGN0004650, FBGN0005390, FBGN0003475, FBGN0000615, FBGN0002962	82	140	7937	3.45688	1	0.860535	57.5043
GOTERM_BP_FAT	GO:0007351~tripartite regional subdivision	5	4	0.0544544	FBGN0004650, FBGN0005390, FBGN0003475, FBGN0000615, FBGN0002962	82	140	7937	3.45688	1	0.860535	57.5043
GOTERM_CC_FAT	GO:0009897~external side of plasma membrane	2	1.6	0.0563289	FBGN0004650, FBGN0005390	47	6	4786	33.9433	0.994582	0.580907	46.7793
GOTERM_MF_FAT	GO:0050662~coenzyme binding	5	4	0.0577507	FBGN0029155, FBGN0030598, FBGN0031464, FBGN0002719, FBGN0001092	84	139	7918	3.39072	1	0.974606	53.7591
GOTERM_BP_FAT	GO:0007608~sensory perception of smell	4	3.2	0.0589473	FBGN0037594, FBGN0003218, FBGN0034509, FBGN0038203	82	87	7937	4.45024	1	0.870565	60.4878
GOTERM_BP_FAT	GO:0000578~embryonic axis specification	5	4	0.0604446	FBGN0004650, FBGN0005390, FBGN0003475, FBGN0000615, FBGN0002962	82	145	7937	3.33768	1	0.86611	61.4377
GOTERM_BP_FAT	GO:0007600~sensory perception	7	5.6	0.0621806	FBGN0037594, FBGN0043532, FBGN0039684, FBGN0003218, FBGN0034509, FBGN0034769, FBGN0038203	82	276	7937	2.45489	1	0.862972	62.5125
GOTERM_MF_FAT	GO:0051287~NAD or NADH binding	3	2.4	0.065537	FBGN0029155, FBGN0002719, FBGN0001092	84	40	7918	7.06964	1	0.964863	58.4759
GOTERM_BP_FAT	GO:0050890~cognition	8	6.4	0.0655388	FBGN0037594, FBGN0043532, FBGN0039684, FBGN0003218, FBGN0034509, FBGN0034769, FBGN0038203, FBGN0003996	82	350	7937	2.2124	1	0.867067	64.5124
GOTERM_BP_FAT	GO:0009628~response to abiotic stimulus	6	4.8	0.0671248	FBGN0033075, FBGN0086355, FBGN0024846, FBGN0003218, FBGN0038966, FBGN0025879	82	214	7937	2.71381	1	0.86356	65.4219
GOTERM_BP_FAT	GO:0007602~phototransduction	3	2.4	0.0768393	FBGN0033075, FBGN0003218, FBGN0038966	82	45	7937	6.45285	1	0.89031	70.5341
GOTERM_BP_FAT	GO:0006108~malate metabolic process	2	1.6	0.078819	FBGN0029155, FBGN0002719	82	8	7937	24.1982	1	0.888216	71.4852
GOTERM_MF_FAT	GO:0004721~phosphoprotein phosphatase activity	4	3.2	0.07936	FBGN0034085, FBGN0004369, FBGN0031952, FBGN0005536	84	96	7918	3.92758	1	0.966757	65.7722
GOTERM_MF_FAT	GO:0004725~protein tyrosine phosphatase activity	3	2.4	0.0804705	FBGN0034085, FBGN0004369, FBGN0031952	84	45	7918	6.28413	1	0.948193	66.3037
GOTERM_BP_FAT	GO:0009416~response to light stimulus	4	3.2	0.0819925	FBGN0033075, FBGN0003218, FBGN0038966, FBGN0025879	82	100	7937	3.87171	1	0.88999	72.9502
GOTERM_BP_FAT	GO:0017143~insecticide metabolic process	2	1.6	0.0882295	FBGN0030949, FBGN0031693	82	9	7937	21.5095	1	0.90036	75.6267
GOTERM_BP_FAT	GO:0030704~vitelline membrane formation	2	1.6	0.0882295	FBGN0004650, FBGN0005390	82	9	7937	21.5095	1	0.90036	75.6267
GOTERM_BP_FAT	GO:0007305~vitelline membrane formation in chorion-containing eggshell	2	1.6	0.0882295	FBGN0004650, FBGN0005390	82	9	7937	21.5095	1	0.90036	75.6267
GOTERM_BP_FAT	GO:0009404~toxin metabolic process	2	1.6	0.0882295	FBGN0030949, FBGN0031693	82	9	7937	21.5095	1	0.90036	75.6267
GOTERM_BP_FAT	GO:0009410~response to xenobiotic stimulus	2	1.6	0.0882295	FBGN0030949, FBGN0031693	82	9	7937	21.5095	1	0.90036	75.6267
GOTERM_BP_FAT	GO:0006805~xenobiotic metabolic process	2	1.6	0.0882295	FBGN0030949, FBGN0031693	82	9	7937	21.5095	1	0.90036	75.6267
GOTERM_CC_FAT	GO:0005811~lipid particle	6	4.8	0.0886251	FBGN0012036, FBGN0030608, FBGN0001092, FBGN0002593, FBGN0001142, FBGN0028646	47	249	4786	2.45373	0.999764	0.696737	63.562
GOTERM_CC_FAT	GO:0044459~plasma membrane part	8	6.4	0.0895022	FBGN0004650, FBGN0024944, FBGN0005390, FBGN0003218, FBGN0003748, FBGN0000182, FBGN0003996, FBGN0036278	47	405	4786	2.01145	0.999784	0.651753	63.9417
GOTERM_BP_FAT	GO:0006928~cell motion	7	5.6	0.0906142	FBGN0030964, FBGN0034085, FBGN0003204, FBGN0004369, FBGN0000182, FBGN0002962, FBGN0008651	82	305	7937	2.22147	1	0.899487	76.583
GOTERM_BP_FAT	GO:0009583~detection of light stimulus	3	2.4	0.0952178	FBGN0033075, FBGN0003218, FBGN0038966	82	51	7937	5.69369	1	0.904333	78.3307
