# Supplementary material for: Genome-wide errant targeting by Hairy
Source: eLife. 2015 Aug 25;4:e06394. doi: 10.7554/eLife.06394 (PMC4547095; doi:10.7554/eLife.06394)
Supplement: Supplementary file 3. — Comparison of ChIP-seq signal around differentially changed histone marks using Kolmogorov Smirnov test. DOI: http://dx.doi.org/10.7554/eLife.06394.021 [file elife06394s003.xlsx]

## Sheet: Sup_Table3.txt
Comparison of ChIP-seq signal around differentially changed histone marks using Kolmogorov Smirnov test
	H	H	H	H
	bound	unbound	up	down
	down vs up	down vs up	bound vs unbound	bound vs unbound
H4Ac	1.64e-221	1.64e-221	3.89e-10	2.55e-92
H3K27Ac	1.64e-221	1.64e-221	8.93e-21	5.63e-70
H3K4me1	3.01e-216	1.64e-221	7.34e-22	5.08e-28
H3K4me3	1.53e-23	3.62e-38	5.25e-16	0.0043307
H3K36me3	2.56e-50	1.64e-221	2.31e-82	1.18e-48
H3K9me3	1.16e-131	3.69e-199	2.25e-08	7.34e-22
