# Supplementary material for: Genome-wide errant targeting by Hairy
Source: eLife. 2015 Aug 25;4:e06394. doi: 10.7554/eLife.06394 (PMC4547095; doi:10.7554/eLife.06394)
Supplement: Supplementary file 4. — Feature ranking in predicting gene expression. DOI: http://dx.doi.org/10.7554/eLife.06394.022 [file elife06394s004.xlsx]

## Sheet: Sup_Table4.txt
Feature ranking in predicting gene expression
Ranking	Information Gain	Symmetrical Uncertainty	Chi Square	Relief
1	Hairy_width	Hairy_signal	Hairy_width	Hairy_number
2	Hairy_signal	Hairy_width	Hairy_signal	PolII_number
3	Hairy_number	Transcript level	Hairy_number	Gro_number
4	Hairy_distance	Hairy_number	Hairy_distance	Hairy_signal
5	Transcript level	Hairy_distance	PolII_distance	H3K27Ac_number
6	PolII_distance	PolII_distance	PolII_number	H4Ac_number
7	PolII_number	H3K4me1_number	Transcript level	Gro_fold change
8	H3K4me1_distance	H3K4me1_range	H3K4me1_distance	Hairy_width
9	H3K4me1_fold change	PolII_number	H3K4me1_fold change	H3K4me1_number
10	H3K4me1_number	Gro_number	H3K4me1_range	Gro_range
11	H3K4me1_range	Gro_fold change	H3K4me1_number	H3K36me3_number
12	H4Ac_range	Gro_range	Gro_distance	PolII_fold change
13	Gro_distance	H4Ac_range	Gro_number	H3K4me3_number
14	Gro_number	H3K4me1_distance	Gro_fold change	PolII_range
15	Gro_range	H4Ac_fold change	Gro_range	H3K36me3_range
16	Gro_fold change	PolII_fold change	PolII_range	H3K4me1_range
17	PolII_range	H3K4me1_fold change	H4Ac_range	H3K27Ac_range
18	H4Ac_distance	Gro_distance	H4Ac_distance	H4Ac_fold change
19	H3K27Ac_range	PolII_range	PolII_fold change	Hairy_distance
20	PolII_fold change	H4Ac_distance	H4Ac_fold change	H3K36me3_fold change
21	H4Ac_fold change	H4Ac_number	H4Ac_number	H3K4me3_range
22	H3K27Ac_number	H3K27Ac_range	H3K27Ac_number	CtBP_range
23	H4Ac_number	H3K27Ac_number	H3K27Ac_range	CtBP_number
24	H3K27Ac_fold change	H3K27Ac_fold change	H3K27Ac_fold change	H3K27Ac_fold change
25	H3K27Ac_distance	H3K27Ac_distance	H3K27Ac_distance	CtBP_fold change
26	CtBP_fold change	H3K4me3_distance	CtBP_fold change	H3K36me3_distance
27	CtBP_range	H3K4me3_fold change	CtBP_range	H3K27Ac_distance
28	CtBP_number	CtBP_range	CtBP_number	H3K4me3_fold change
29	H3K4me3_distance	CtBP_fold change	CtBP_distance	H4Ac_distance
30	CtBP_distance	H3K4me3_number	H3K4me3_distance	Gro_distance
31	H3K4me3_range	H3K4me3_range	H3K4me3_range	H4Ac_range
32	H3K4me3_number	CtBP_number	H3K4me3_number	Transcript level
33	H3K4me3_fold change	CtBP_distance	H3K4me3_fold change	PolII_distance
34	H3K36me3_distance	H3K36me3_distance	H3K36me3_distance	H3K4me3_distance
35	H3K36me3_number	H3K36me3_number	H3K36me3_number	H3K9me3_distance
36	H3K36me3_fold change	H3K36me3_range	H3K36me3_fold change	H3K9me3_range
37	H3K36me3_range	H3K36me3_fold change	H3K36me3_range	H3K9me3_number
38	H3K9me3_distance	H3K9me3_range	H3K9me3_distance	H3K9me3_fold change
39	H3K9me3_fold change	H3K9me3_fold change	H3K9me3_fold change	H3K4me1_distance
40	H3K9me3_range	H3K9me3_distance	H3K9me3_range	H3K4me1_fold change
41	H3K9me3_number	H3K9me3_number	H3K9me3_number	CtBP_distance
