# Supplementary material for: Genome-wide errant targeting by Hairy
Source: eLife. 2015 Aug 25;4:e06394. doi: 10.7554/eLife.06394 (PMC4547095; doi:10.7554/eLife.06394)
Supplement: Supplementary file 5. — Diffentially regulated genes identified by microarray analysis. DOI: http://dx.doi.org/10.7554/eLife.06394.023 [file elife06394s005.xlsx]

## Sheet: Sup_Table5.txt
Diffentially regulated genes identified by microarray analysis
gene symbol	fold change
ACXA	-9.6221
CG10877	-9.38462
dpr4	-9.17374
ACXB	-7.98977
Kap3	-6.81623
ftz	-5.34993
ACXE	-4.87872
comm2	-4.82783
ventrally-expressed-protein-D	-4.64223
odd	-4.36934
Gad1	-4.20484
sca	-3.97315
Alk	-3.96901
danr	-3.9462
18w	-3.93977
ImpL2	-3.83103
dan	-3.71032
E(spl)mdelta-HLH	-3.70778
CG14045	-3.47977
dpr	-3.4411
Cng	-3.40352
Syt7	-3.39219
pnr	-3.33533
Doc2	-3.29064
doc2	-3.25768
Cyp18a1	-3.19444
Hdc	-3.1706
E(spl)m7-HLH	-3.1662
scrt	-3.16047
fkh	-3.11721
erm	-3.11459
Cad88C	-3.07026
l(2)08717	-3.06882
stumps	-3.0483
h	-3.03365
E(spl)mgamma-HLH	-3.00901
wg	-2.98496
E(spl)mbeta-HLH	-2.96703
pros	-2.92388
net	-2.91578
cv-c	-2.88451
Inx2	-2.87658
PQBP-1	-2.84196
ktub	-2.83415
CG8147	-2.82568
phyl	-2.81017
Pa1	-2.76054
Socs36E	-2.75077
tara	-2.7438
CG11357	-2.70715
Sxl	-2.68716
Notum	-2.68673
prd	-2.6762
CG15628	-2.67213
tup	-2.66292
CG6520	-2.65593
Tim13	-2.65261
E(spl)m5-HLH	-2.64027
Tep2	-2.63739
CG12581	-2.63116
Fas1	-2.63067
sim	-2.6187
sens	-2.59341
Doc1	-2.58482
roX1	-2.58345
CG18472	-2.58118
SoxN	-2.56372
Traf4	-2.56258
Ptp4E	-2.55501
CG6234	-2.55288
CG17612	-2.55203
CG3502	-2.54685
Gug	-2.52391
Imp	-2.52202
bib	-2.51464
CG12986	-2.50817
mirr	-2.50079
trn	-2.49866
tna	-2.49549
lola	-2.48955
CG33232	-2.47888
ptc	-2.46563
Dr	-2.46154
CcapR	-2.45459
drl	-2.45251
CdGAPr	-2.44747
Scp2	-2.4344
aos	-2.41787
Jhe	-2.41754
Eph	-2.41603
aust	-2.41062
Doc3	-2.40738
CG8965	-2.40615
jbug	-2.40013
CG31469	-2.3983
cv-2	-2.39451
CG17224	-2.39395
hh	-2.39351
CG30089	-2.3889
Oatp33Ea	-2.38342
CG3638	-2.38085
CG5059	-2.37945
tsh	-2.36906
Df31	-2.36291
pan	-2.3581
CG32982	-2.34574
Cdep	-2.34463
wntD	-2.33961
CG30015	-2.33799
sty	-2.33503
SIFR	-2.33053
CG6327	-2.32805
fas	-2.32579
en	-2.32538
ush	-2.31919
mt:ND3	-2.31169
rib	-2.3095
CG12496	-2.30592
srp	-2.30072
Abd-B	-2.29992
spi	-2.2893
cg	-2.27761
how	-2.27656
opa	-2.27416
CG9640	-2.27334
ASPP	-2.27305
egr	-2.27112
htl	-2.26973
Gp150	-2.26863
edl	-2.26555
dyn-p25	-2.26505
nrm	-2.26368
CG8654	-2.26331
sob	-2.25577
CG5478	-2.25187
Tmhs	-2.24702
CG17265	-2.24664
Ten-m	-2.24584
mthl6	-2.245
slp1	-2.24327
comm	-2.24127
CG3769	-2.24087
CG14340	-2.23008
Dl	-2.22403
lin-28	-2.22261
Trim9	-2.21592
disco	-2.21245
btsz	-2.21066
TotM	-2.20598
bowl	-2.20329
E(spl)malpha-BFM	-2.20131
CG12730	-2.20005
PH4alphaEFB	-2.19793
CaMKII	-2.19505
Rab1	-2.19353
CG7884	-2.19275
ckn	-2.19152
Pvr	-2.18851
SPoCk	-2.1877
NetA	-2.18673
Spase22-23	-2.1822
spen	-2.18025
CG10011	-2.18001
sala	-2.17321
CG4221	-2.17266
Gal	-2.17211
RpS11	-2.16477
Hs3st-A	-2.16273
ec	-2.16185
babo	-2.16148
CG5346	-2.14726
hth	-2.14556
Dh31	-2.14328
pnt	-2.14249
CG9317	-2.14097
N	-2.13684
mt:ND6	-2.13592
Mgat2	-2.13336
knrl	-2.12549
E(Pc)	-2.12355
wb	-2.11781
mid	-2.11211
fz	-2.10987
Optix	-2.10956
CG13894	-2.10909
Oatp74D	-2.1069
CG2145	-2.10447
C15	-2.10405
mira	-2.09853
neur	-2.0952
Brd	-2.09469
aPKC	-2.0936
tre-2	-2.09095
ctp	-2.09077
spo	-2.08681
CG10632	-2.08544
fra	-2.08515
insc	-2.08402
rho	-2.0815
NFAT	-2.08101
Caps	-2.07915
Galphas	-2.07739
esg	-2.07369
CG10479	-2.07147
Mipp1	-2.06817
lea	-2.06702
Snap	-2.06645
ltl	-2.0642
CG7945	-2.06009
croc	-2.05754
dib	-2.05687
CG13653	-2.05678
CG3216	-2.056
Hsromega	-2.05349
nvy	-2.04931
hkb	-2.0474
RhoGAPp190	-2.04732
noe	-2.04446
Fps85D	-2.04302
Trl	-2.04145
fax	-2.03975
unc-5	-2.03969
tty	-2.0374
CG32666	-2.03294
onecut	-2.03245
CG14183	-2.0319
phm	-2.02799
sli	-2.02695
Ubx	-2.02463
dpp	-2.01936
ph-p	-2.01902
CG15497	-2.01598
numb	-2.01538
sfl	-2.01414
Ama	-2.01058
Inx3	-2.01017
KP78b	-2.00795
Sema-1b	-2.00574
gogo	-2.00391
CG31139	-2.00205
kek1	-2.00108
bru-2	2.00119
CG14440	2.00279
br	2.00382
CG6023	2.00433
Tpi	2.00448
Ugt86Da	2.00658
fok	2.01156
mus301	2.01793
Treh	2.02421
ras	2.02856
Lsd-2	2.03156
RhoGAP68F	2.03746
Pde11	2.04113
Men	2.04125
CG8119	2.04279
CG11576	2.04906
fs(1)M3	2.05366
Jheh2	2.05403
aralar1	2.06379
Pvf1	2.06879
Gclc	2.0697
CG9503	2.07088
Spn42Da	2.08645
AP-2alpha	2.08845
mbl	2.08872
dhd	2.09735
IP3K1	2.09761
CG30377	2.09937
CG18490	2.10473
Gs1	2.11025
fal	2.11071
Bx	2.11724
CG4766	2.12221
trc	2.12259
cdc14	2.1235
Zip3	2.12622
Aldh	2.13322
Fadd	2.13635
mub	2.14051
Sirup	2.14294
CG11883	2.14301
Duox	2.14884
Swip-1	2.15407
CG11448	2.15428
CrzR	2.17134
exu	2.17165
CanA-14F	2.17191
p38b	2.17612
cbs	2.18775
Pld	2.19186
CG42788	2.19693
bgm	2.19763
Snm1	2.2023
Mocs1	2.21136
Mctp	2.21157
Nat1	2.21477
CG3106	2.21514
Hnf4	2.216
Obp56i	2.21698
Timp	2.22293
CG31304	2.225
dmGlut	2.23389
spir	2.2358
CG12680	2.23745
dap	2.24356
Men-b	2.24824
CG7224	2.26409
Spargel	2.26628
nmdyn-D6	2.27291
CG18304	2.27658
Ptp52F	2.29454
RpLP1	2.30294
CG8180	2.30376
Gapdh2	2.30511
CG16718	2.3086
CG14471	2.30998
hts	2.31633
GlcAT-P	2.32084
CG6812	2.32254
nos	2.33221
CG32650	2.33224
l(1)G0469	2.33226
Mbs	2.33503
CG15356	2.34422
CG5895	2.34639
CG14574	2.35553
shu	2.36987
fu12	2.37137
CG11880	2.3715
Samuel	2.37235
Tsp74F	2.37798
Acsl	2.37821
cu	2.37846
pinta	2.38092
mos	2.38113
CG11360	2.38174
CG7231	2.38291
fs(1)N	2.38347
Ptp99A	2.408
mtrm	2.40847
CycJ	2.41735
bip1	2.42932
stet	2.4443
CG11655	2.45476
Obp58c	2.46219
BicC	2.46498
CG4375	2.46654
rdgB	2.49409
Or88a	2.50308
Rab9	2.51689
can	2.54099
CG3032	2.58592
CG13004	2.65722
Obp99d	2.66351
Dhpr	2.67866
UGP	2.68531
dj	2.6958
CG11413	2.73715
Ser6	2.81668
Or85d	2.85626
CG15599	2.86823
Glut3	2.94274
lbl	3.03095
CG12835	3.03556
CG42747	3.07407
CG31635	3.13943
CG11294	3.18107
nct	3.37818
Cyp4ac1	3.42495
CG33483	3.59612
CG12857	3.61638
Syx4	3.61903
Spn28B	3.72896
CG30065	3.74322
Cyp308a1	4.20145
nerfin-2	4.33736
CG13982	4.36306
CG14853	4.91508
tinc	5.06517
MsR1	5.2069
Oamb	5.25276
CG6567	5.34739
w	5.55341
Tsp42Er	5.73384
Vago	6.607
Obp57c	7.80336
