# Supplementary material for: Genome-wide errant targeting by Hairy
Source: eLife. 2015 Aug 25;4:e06394. doi: 10.7554/eLife.06394 (PMC4547095; doi:10.7554/eLife.06394)
Supplement: Supplementary file 6. — Summary of sequencing reads. DOI: http://dx.doi.org/10.7554/eLife.06394.024 [file elife06394s006.xlsx]

## Sheet: Sup_Table6.txt
Summary of sequencing reads
Sample	Total Tags	Uniquely Mapped Tags	Uniquely Mapped (%)	Used
wt-input-1	6847785	4703681	69	Yes
wt-input-2	10685020	6065759	57	Yes
wt-input-3	11853634	6875107	58	Yes
H-input-1	11223808	6781966	60	Yes
H-input-2	10833937	6043184	56	Yes
H-input-3	6644761	3787513	57	Yes
wt-H3-1	9647174	5307357	55	Yes
wt-H3-2	14884953	9414879	63	Yes
H-H3-1	10655224	4253937	40	Yes
H-H3-2	16702531	9496930	57	Yes
wt-H4Ac-1	11457779	6347630	55	Yes
wt-H4Ac-2	23940525	16269378	68	Yes
wt-H4Ac-3	7328659	4397195	60	Yes
H-H4Ac-1	13561817	5115364	38	Yes
H-H4Ac-2	13658236	7317100	54	Yes
H-H4Ac-3	7376466	4.57341e+06	62	Yes
wt-H3K27Ac-1	10602004	4838441	46	Yes
wt-H3K27Ac-2	16954987	12132827	72	Yes
H-H3K27Ac-1	14457536	4700725	33	Yes
H-H3K27Ac-2	13092262	5329965	41	Yes
wt-H3K4me1-1	14786883	4687053	32	Yes
wt-H3K4me1-2	8898060	3837389	43	Yes
H-H3K4me1-1	14352671	2957406	21	Yes
H-H3K4me1-2	16086472	11540852	72	Yes
wt-H3K4me3-1	13780463	1921620	14	Yes
wt-H3K4me3-2	13184964	2827193	21	Yes
H-H3K4me3-1	18928263	1184191	6	Yes
H-H3K4me3-2	14112501	423784	3	No
wt-H3K36me3-1	12294093	1960461	16	Yes
wt-H3K36me3-2	12823690	1186794	9	Yes
H-H3K36me3-1	9441245	1560802	17	Yes
H-H3K36me3-2	12438655	2161889	17	Yes
wt-H3K9me3-1	22499338	1293555	6	Yes
wt-H3K9me3-2	16297391	2452488	15	Yes
H-H3K9me3-1	19494790	1604389	8	Yes
H-H3K9me3-2	16250774	1424440	9	Yes
wt-PolII-1	9251455	557117	6	No
wt-PolII-2	24333206	12982837	53	Yes
wt-PolII-3	6096846	1950990	32	Yes
H-PolII-1	10487446	1008752	10	No
H-PolII-2	17700034	9285944	52	Yes
H-PolII-3	4512331	1308575	29	Yes
wt-Flag-1	20887452	421267	2	Yes
wt-Flag-2	6150263	233928	4	No
H-Flag-1	17306746	1871684	11	Yes
H-Flag-2	23776162	249208	1	No
