# Supplementary material for: Genome-wide errant targeting by Hairy
Source: eLife. 2015 Aug 25;4:e06394. doi: 10.7554/eLife.06394 (PMC4547095; doi:10.7554/eLife.06394)
Supplement: Supplementary file 7. — Randomly selected unaffected genes for machine learning analysis. DOI: http://dx.doi.org/10.7554/eLife.06394.025 [file elife06394s007.xlsx]

## Sheet: Sup_Table7.txt
Randomly selected unaffected genes for machine learning analysis
gene symbol
S6k
CG41533
CG13636
CG41026
Rhp
Ptp69D
CG5790
CG31902
CG13511
CG14870
CG14282
CG7518
NTPase
CG15408
CG2852
CG4367
CG18609
CG10590
Sema-2a
CG32353
Wnt10
CG32196
pyr
bt
CG8516
CG14299
RpL29
CG13190
CG41322
CG3419
CG32374
CG8673
CG34025
Fer2
CG9406
CG2862
mRpL1
AR-2
CG14920
polybromo
CG10855
CG7918
CG5080
wdb
CG5484
CG32496
CG32267
CG6751
CG2861
CG13334
CecB
CG18649
cutlet
arm
His2B:CG33868
CG13285
CG34136
CG14566
CG13235
CG12250
esn
dsx
CG6259
CG6724
Hr38
CG17344
Rbp1
CG40635
CLIP-190
cpo
CG6151
CG9664
Mgat1
CG34202
CG11241
CG15145
tral
CG31272
CG18516
CG17278
CG15393
CG2938
CG17075
CG15042
mei-9
CG15213
CG14641
CG10472
B52
Mo25
CG12200
CG7033
CG34437
CG40601
katanin-60
CG17994
CG8508
CG13643
Nhe2
CG2694
CG7097
CG40282
Sgt
CG7631
rec
CG2924
wrapper
DMAP1
CG3199
CG2681
chrb
fy
CG30080
Cyp4g1
CG40228
CG17118
CG31716
CG12785
CG13445
Cyp309a2
CG32181
CG14645
CG12567
Ddc
CG6448
CG13501
CG41072
CG1407
CG1663
CG9338
unc-13
CG17376
CG12594
jdp
CG15400
eIF-2alpha
CG2264
mus101
CG6333
CG14142
CG31468
Rbf2
CG13063
decay
Ca-alpha1T
CG14103
CG14857
CG7397
schuy
CG31913
Cyp12b2
CG5326
CG34384
CG14694
PyK
CG17928
GstD3
CG7759
Eb1
CG18179
CG5933
CG8247
CG15059
CG11634
CG13920
NaCP60E
CG2185
Su(dx)
CG9817
CG33758
Sap47
CG11778
Uba1
Fas2
CR40959
Hs6st
slmo
CG32191
CG32529
CG2680
CG31683
Exp6
CG32972
TfIIA-L
CG9682
CG14448
CG33474
CG33640
CG3436
RpL23
CG3884
CG18217
CG17049
CG42262
CG15615
CG15485
